# Supplementary material for: N7-Methylation of the Coronavirus RNA Cap Is Required for Maximal Virulence by Preventing Innate Immune Recognition
Source: mBio. 2022 Jan 25;13(1):e03662-21. doi: 10.1128/mbio.03662-21 (PMC8787479; doi:10.1128/mbio.03662-21)
Supplement: TABLE S1 [file mbio.03662-21-st001.xlsx]

## Sheet: Table S1_Total DE genes
ENSMUSG Number	Gene name	Gene description	log2FoldChange	pval	padj	baseline
ENSMUSG00000063628	Gm7665	predicted pseudogene 7665	2.91009	0.0298563	0.00821576	0.475598
ENSMUSG00000092006	Gm17139	predicted gene 17139	1.41905	0.117054	0.0218645	8.95301
ENSMUSG00000042350	Arel1	apoptosis resistant E3 ubiquitin protein ligase 1	0.945014	0.102907	0.0241897	4.64599
ENSMUSG00000085977	Gm5970	predicted gene 5970	4.17862	0.00583012	0.00805479	7.72212
ENSMUSG00000068606	Gm4841	predicted gene 4841	4.75253	0.120819	0.00135113	4.54385
ENSMUSG00000090942	F830016B08Rik	RIKEN cDNA F830016B08 gene	2.4647	0.000741552	0.0219442	9.62109
ENSMUSG00000063388	BC023105	cDNA sequence BC023105	6.86066	0.0171751	0.00401162	13.2629
ENSMUSG00000022790	Igsf11	immunoglobulin superfamily, member 11	-0.0631915	0.905563	0.0138509	17.3926
ENSMUSG00000024610	Cd74	CD74 antigen (invariant polypeptide of major histocompatibility complex, class II antigen-associated)	0.849928	0.332392	0.0349302	73.4624
ENSMUSG00000021365	Nedd9	neural precursor cell expressed, developmentally down-regulated gene 9	0.61074	0.34138	0.0329881	1.29926
ENSMUSG00000025076	Casp7	caspase 7	0.203614	0.607692	0.0341686	14.4859
ENSMUSG00000024613	Tcof1	treacle ribosome biogenesis factor 1	1.33887	0.0975793	0.0344625	11.5916
ENSMUSG00000028037	Ifi44	interferon-induced protein 44	4.68709	0.0336391	0.00092563	6.10346
ENSMUSG00000002307	Daxx	Fas death domain-associated protein	2.50275	0.0359738	0.0467045	10.3494
ENSMUSG00000037085	Trmt12	tRNA methyltransferase 12	-0.300779	0.352573	0.0496403	1.74481
ENSMUSG00000078546	Zfp995	zinc finger protein 995	1.34702	0.0167947	0.0272925	1.09955
ENSMUSG00000017057	Il13ra1	interleukin 13 receptor, alpha 1	-0.404904	0.366201	0.0167888	5.76453
ENSMUSG00000024308	Tapbp	TAP binding protein	0.974045	0.204213	0.0155763	53.3654
ENSMUSG00000021952	Xpo4	exportin 4	0.386817	0.374928	0.0181818	0.595554
ENSMUSG00000022489	Pde1b	phosphodiesterase 1B, Ca2+-calmodulin dependent	1.78535	0.0013781	0.0468892	1.79901
ENSMUSG00000022148	Fyb	FYN binding protein	0.77831	0.0377071	0.0263198	6.32739
ENSMUSG00000044703	Phf11a	PHD finger protein 11A	3.57831	0.133317	0.0309058	0.518874
ENSMUSG00000091649	Phf11b	PHD finger protein 11B	2.80422	0.0386828	0.0264645	3.54415
ENSMUSG00000051682	Treml4	triggering receptor expressed on myeloid cells-like 4	0.457142	0.438637	0.021036	6.84211
ENSMUSG00000068245	Phf11d	PHD finger protein 11D	3.19423	0.00492462	0.00302412	2.57536
ENSMUSG00000076483	Trbj1-1	T cell receptor beta joining 1-1	10	0.373901	0.0146531	0
ENSMUSG00000032501	Trib1	tribbles pseudokinase 1	0.968821	0.238981	0.0455553	5.55421
ENSMUSG00000098557	Kctd12	potassium channel tetramerisation domain containing 12	-0.704678	0.0933662	0.0183177	0.627486
ENSMUSG00000022126	Acod1	aconitate decarboxylase 1	6.89426	0.122033	0.023491	0.142655
ENSMUSG00000031897	Psmb10	proteasome (prosome, macropain) subunit, beta type 10	1.36828	0.0776263	0.00907455	37.9144
ENSMUSG00000078495	Zfp984	zinc finger protein 984	0.675518	0.219896	0.033491	0.725418
ENSMUSG00000076493	Trbj2-2	T cell receptor beta joining 2-2	10	0.373901	0.0425719	0.355047
ENSMUSG00000031639	Tlr3	toll-like receptor 3	2.7059	0.00025905	0.010136	1.29374
ENSMUSG00000024378	Stard4	StAR-related lipid transfer (START) domain containing 4	-1.24456	0.00106798	0.0389603	21.4991
ENSMUSG00000022773	Ypel1	yippee like 1	0.504255	0.148962	0.0496403	1.04775
ENSMUSG00000078945	Naip2	NLR family, apoptosis inhibitory protein 2	0.769964	0.298824	0.0465519	0.90704
ENSMUSG00000031906	Smpd3	sphingomyelin phosphodiesterase 3, neutral	1.81674	0.0824556	0.0481843	1.6928
ENSMUSG00000021338	Carmil1	capping protein regulator and myosin 1 linker 1	0.347594	0.109564	0.0138455	9.09887
ENSMUSG00000053286	Trmt1l	tRNA methyltransferase 1 like	1.21161	0.00757041	0.0256909	5.69884
ENSMUSG00000005873	Reep5	receptor accessory protein 5	0.996899	0.130205	0.0121018	14.675
ENSMUSG00000103928	Gm37893	predicted gene, 37893	1.71861	0.0338375	0.0198316	2.46694
ENSMUSG00000097006	9530082P21Rik	RIKEN cDNA 9530082P21 gene	2.1009	0.00024849	0.0074624	2.4925
ENSMUSG00000040097	Flywch1	FLYWCH-type zinc finger 1	1.38361	0.0352499	0.0200036	24.6068
ENSMUSG00000064120	Mocs1	molybdenum cofactor synthesis 1	0.187993	0.388958	0.0374538	266.316
ENSMUSG00000102211	Gm37490	predicted gene, 37490	1.81566	0.0440103	0.0240837	1.36695
ENSMUSG00000065331	Gm24927	predicted gene, 24927	3.17036	0.0375361	0.0345866	2.69364
ENSMUSG00000022651	Retnlg	resistin like gamma	3.48463	0.219525	0.0334499	0.534319
ENSMUSG00000020290	Xpo1	exportin 1	0.513586	0.209332	0.0480377	6.47105
ENSMUSG00000031708	Tecr	trans-2,3-enoyl-CoA reductase	-1.53627	0.00151378	0.0348233	167.724
ENSMUSG00000038910	Plcl2	phospholipase C-like 2	0.97206	0.0492588	0.0313816	14.2
ENSMUSG00000021636	Marveld2	MARVEL (membrane-associating) domain containing 2	0.529372	0.0143646	0.00920585	5.04109
ENSMUSG00000000753	Serpinf1	serine (or cysteine) peptidase inhibitor, clade F, member 1	-1.65641	0.00064855	0.00453096	363.67
ENSMUSG00000109975	Gm19196	predicted gene, 19196	-0.253934	0.609989	0.0461565	5.51322
ENSMUSG00000026048	Ercc5	excision repair cross-complementing rodent repair deficiency, complementation group 5	0.581392	0.0366593	0.0499588	10.4223
ENSMUSG00000020455	Trim11	tripartite motif-containing 11	1.4653	0.000283257	0.0308631	11.5515
ENSMUSG00000087190	D430001F17Rik	RIKEN cDNA D430001F17 gene	-2.88359	0.000461249	0.0353651	21.8504
ENSMUSG00000045795	Whamm	WAS protein homolog associated with actin, golgi membranes and microtubules	1.05611	0.00136651	0.0183177	64.6227
ENSMUSG00000060441	Trim5	tripartite motif-containing 5	2.83833	0.0930197	0.0323037	3.57683
ENSMUSG00000088658	Gm24846	predicted gene, 24846	2.9142	0.0964386	0.0405465	52.3375
ENSMUSG00000021038	Vipas39	VPS33B interacting protein, apical-basolateral polarity regulator, spe-39 homolog	0.492888	0.0520763	0.0422918	5.72455
ENSMUSG00000087175	Gm15133	predicted gene 15133	3.38736	0.0060731	0.00612501	0.164272
ENSMUSG00000105135	Gm43667	predicted gene 43667	-1.86957	0.000367411	0.0352782	5.12748
ENSMUSG00000045776	Lrtm1	leucine-rich repeats and transmembrane domains 1	0.164288	0.736989	0.0496713	3.36722
ENSMUSG00000102153	Gm37474	predicted gene, 37474	1.71259	0.0372728	0.0146863	2.48659
ENSMUSG00000054422	Fabp1	fatty acid binding protein 1, liver	-1.63867	0.000678682	0.0138178	89183.4
ENSMUSG00000057143	Trim12c	tripartite motif-containing 12C	3.15466	0.06668	0.00387156	6.60777
ENSMUSG00000016495	Plgrkt	plasminogen receptor, C-terminal lysine transmembrane protein	2.29714	0.000634284	0.0384476	4.84431
ENSMUSG00000079036	Alkbh1	alkB homolog 1, histone H2A dioxygenase	0.943828	0.0230074	0.0138178	7.94696
ENSMUSG00000032883	Acsl3	acyl-CoA synthetase long-chain family member 3	-0.720259	0.0388555	0.0273471	25.9787
ENSMUSG00000016496	Cd274	CD274 antigen	4.06294	0.000839484	0.0195445	4.47795
ENSMUSG00000036820	Amdhd2	amidohydrolase domain containing 2	0.0328572	0.930371	0.00920585	6.7643
ENSMUSG00000026480	Ncf2	neutrophil cytosolic factor 2	0.726471	0.298701	0.0210272	1.45472
ENSMUSG00000052749	Trim30b	tripartite motif-containing 30B	3.25716	0.0653606	0.0215629	0.423917
ENSMUSG00000078616	Trim30c	tripartite motif-containing 30C	2.30863	0.155881	0.0263515	0.630895
ENSMUSG00000024937	Ehbp1l1	EH domain binding protein 1-like 1	1.00516	0.00105625	0.0406669	3.60743
ENSMUSG00000030142	Clec4e	C-type lectin domain family 4, member e	5.90914	0.122402	0.0394494	0.0133365
ENSMUSG00000030921	Trim30a	tripartite motif-containing 30A	3.6526	0.00892541	0.0183177	1.33062
ENSMUSG00000036473	Tbc1d24	TBC1 domain family, member 24	1.39559	0.00215067	0.0455553	2.69241
ENSMUSG00000057596	Trim30d	tripartite motif-containing 30D	3.60462	1.34e-05	0.00834719	3.02033
ENSMUSG00000055447	Cd47	CD47 antigen (Rh-related antigen, integrin-associated signal transducer)	0.651736	0.198057	0.00656093	15.0315
ENSMUSG00000023249	Parp3	poly (ADP-ribose) polymerase family, member 3	2.20864	0.00151185	0.0210272	12.0574
ENSMUSG00000038781	Stap2	signal transducing adaptor family member 2	0.982029	0.035462	0.0296817	52.143
ENSMUSG00000021624	Cd180	CD180 antigen	1.91824	0.021451	0.0300014	1.01737
ENSMUSG00000005625	Psmd4	proteasome (prosome, macropain) 26S subunit, non-ATPase, 4	0.637037	0.10451	0.0178426	350.041
ENSMUSG00000085172	Gm6542	predicted gene 6542	-0.0356681	0.949786	0.0306682	3.65654
ENSMUSG00000059326	Csf2ra	colony stimulating factor 2 receptor, alpha, low-affinity (granulocyte-macrophage)	1.73977	0.000972523	0.0162079	12.4164
ENSMUSG00000082644	Mup-ps19	major urinary protein, pseudogene 19	-2.70992	0.00371742	0.044916	960.887
ENSMUSG00000078672	Mup20	major urinary protein 20	-2.34968	0.00311317	0.0427493	5066.93
ENSMUSG00000020638	Cmpk2	cytidine monophosphate (UMP-CMP) kinase 2, mitochondrial	4.07783	0.0382502	0.00920585	2.68544
ENSMUSG00000004359	Spic	Spi-C transcription factor (Spi-1/PU.1 related)	1.62823	0.0155376	0.0309058	2.46971
ENSMUSG00000096971	4930556M19Rik	RIKEN cDNA 4930556M19 gene	0.887811	0.0885705	0.0341686	2.83081
ENSMUSG00000036655	Colec11	collectin sub-family member 11	-1.31113	0.000470456	0.0151662	74.2639
ENSMUSG00000034450	Gulo	gulonolactone (L-) oxidase	-1.81037	0.000725614	0.0497975	155.409
ENSMUSG00000031722	Hp	haptoglobin	2.68955	0.00502413	0.0447135	4073.3
ENSMUSG00000087273	Gm13203	predicted gene 13203	1.75599	0.187967	0.00404075	12.2649
ENSMUSG00000066152	Slc31a2	solute carrier family 31, member 2	0.770354	0.00876545	0.0238496	13.0942
ENSMUSG00000081087	Rps15a-ps7	ribosomal protein S15A, pseudogene 7	1.26992	0.0271647	0.0226085	1.73829
ENSMUSG00000045932	Ifit2	interferon-induced protein with tetratricopeptide repeats 2	3.05643	0.0965408	0.0360865	2.66263
ENSMUSG00000074896	Ifit3	interferon-induced protein with tetratricopeptide repeats 3	4.87066	0.0874345	0.0119414	101.228
ENSMUSG00000079339	Ifit1bl1	interferon induced protein with tetratricpeptide repeats 1B like 1	3.11835	0.156142	0.0305642	0.324499
ENSMUSG00000062488	Ifit3b	interferon-induced protein with tetratricopeptide repeats 3B	4.60977	0.117795	0.0362242	15.7968
ENSMUSG00000034459	Ifit1	interferon-induced protein with tetratricopeptide repeats 1	5.47322	0.054986	0.00092563	8.9527
ENSMUSG00000038457	Tmem255b	transmembrane protein 255B	2.38894	0.112212	0.0349302	1.45755
ENSMUSG00000035356	Nfkbiz	nuclear factor of kappa light polypeptide gene enhancer in B cells inhibitor, zeta	2.4622	0.000185935	0.0440574	2.42029
ENSMUSG00000031451	Gas6	growth arrest specific 6	2.5574	0.0904638	0.0344625	16.5445
ENSMUSG00000091366	Gm17040	predicted gene 17040	-0.344352	0.398106	0.0263397	4.19513
ENSMUSG00000036027	1810046K07Rik	RIKEN cDNA 1810046K07 gene	-4.08421	4.3e-05	0.0200036	1.2242
ENSMUSG00000096727	Psmb9	proteasome (prosome, macropain) subunit, beta type 9 (large multifunctional peptidase 2)	2.92051	0.0187463	0.00279568	5.13269
ENSMUSG00000023232	Serinc2	serine incorporator 2	-0.387029	0.584533	0.0325991	2.74244
ENSMUSG00000037321	Tap1	transporter 1, ATP-binding cassette, sub-family B (MDR/TAP)	2.41255	0.018839	0.0322518	8.12299
ENSMUSG00000029470	P2rx4	purinergic receptor P2X, ligand-gated ion channel 4	0.449569	0.233492	0.0103239	10.789
ENSMUSG00000024338	Psmb8	proteasome (prosome, macropain) subunit, beta type 8 (large multifunctional peptidase 7)	1.95903	0.0933426	0.00401162	43.0664
ENSMUSG00000028003	Lrat	lecithin-retinol acyltransferase (phosphatidylcholine-retinol-O-acyltransferase)	-1.18282	0.0101931	0.0318595	5.04062
ENSMUSG00000031390	Avpr2	arginine vasopressin receptor 2	1.30486	0.00391063	0.0163511	0.797115
ENSMUSG00000092550	Gm20496	predicted gene 20496	1.59086	0.0997158	0.00092563	58.1131
ENSMUSG00000024339	Tap2	transporter 2, ATP-binding cassette, sub-family B (MDR/TAP)	1.6445	0.0312698	0.0213147	9.21859
ENSMUSG00000026896	Ifih1	interferon induced with helicase C domain 1	1.49569	0.010702	0.0231231	7.56143
ENSMUSG00000037816	Fbxw17	F-box and WD-40 domain protein 17	2.00964	0.00133765	0.0153818	0.902918
ENSMUSG00000078866	Zfp970	zinc finger protein 970	1.73184	0.0240203	0.0162079	31.8883
ENSMUSG00000053137	Mapk11	mitogen-activated protein kinase 11	1.38825	0.0919258	0.0497975	1.13428
ENSMUSG00000049882	Vcpkmt	valosin containing protein lysine (K) methyltransferase	-0.285	0.433118	0.0344935	7.33299
ENSMUSG00000021886	Gpr65	G-protein coupled receptor 65	0.94314	0.000541523	0.0394175	1.26828
ENSMUSG00000002900	Lamb1	laminin B1	-1.09829	0.0175618	0.0256817	3.46212
ENSMUSG00000042745	Id1	inhibitor of DNA binding 1, HLH protein	0.175282	0.810354	0.0211803	4.52989
ENSMUSG00000072772	Grcc10	gene rich cluster, C10 gene	-2.1954	0.00115552	0.0389958	111.432
ENSMUSG00000029299	Abcg3	ATP binding cassette subfamily G member 3	0.424833	0.0888639	0.0342944	2.9654
ENSMUSG00000034438	Gbp8	guanylate-binding protein 8	3.38111	1.24e-05	0.0162079	13.9496
ENSMUSG00000029298	Gbp9	guanylate-binding protein 9	4.28632	3.46e-05	0.00313755	3.28184
ENSMUSG00000079363	Gbp4	guanylate binding protein 4	4.41477	7.3e-08	0.00404075	2.0269
ENSMUSG00000079362	Gm43302	predicted gene 43302	4.29743	4.95e-07	0.0021354	23.8033
ENSMUSG00000105096	Gbp10	guanylate-binding protein 10	4.29641	2.87e-06	0.0026975	23.9152
ENSMUSG00000042759	Apobr	apolipoprotein B receptor	0.64654	0.100074	0.0278624	5.57626
ENSMUSG00000104713	Gbp6	guanylate binding protein 6	4.17152	1.63e-05	0.00628557	14.591
ENSMUSG00000025283	Sat1	spermidine/spermine N1-acetyl transferase 1	0.177457	0.6419	0.00907455	59.7364
ENSMUSG00000039196	Orm1	orosomucoid 1	2.06446	0.000644628	0.0405465	4476.04
ENSMUSG00000025287	Acot9	acyl-CoA thioesterase 9	0.507291	0.17149	0.0190084	4.13853
ENSMUSG00000101628	Gm28177	predicted gene 28177	2.00202	0.00524622	0.0191947	45.9559
ENSMUSG00000024990	Rbp4	retinol binding protein 4, plasma	-2.21897	0.000871153	0.0302988	4175.85
ENSMUSG00000085704	4921531C22Rik	RIKEN cDNA 4921531C22 gene	0.0797907	0.675536	0.0116022	2.31845
ENSMUSG00000030263	Lrmp	lymphoid-restricted membrane protein	0.914818	0.005368	0.0146863	2.83996
ENSMUSG00000027566	Psma7	proteasome subunit alpha 7	0.64923	0.147097	0.00907455	194.319
ENSMUSG00000025002	Cyp2c55	cytochrome P450, family 2, subfamily c, polypeptide 55	-2.53089	0.000396248	0.0390899	14.3883
ENSMUSG00000039936	Pik3cd	phosphatidylinositol-4,5-bisphosphate 3-kinase catalytic subunit delta	1.61694	0.0184073	0.0349302	1.09234
ENSMUSG00000032808	Cyp2c38	cytochrome P450, family 2, subfamily c, polypeptide 38	-1.89497	0.000707862	0.0190084	10.3566
ENSMUSG00000074882	Cyp2c68	cytochrome P450, family 2, subfamily c, polypeptide 68	-1.82648	0.00267795	0.0389603	918.157
ENSMUSG00000025004	Cyp2c40	cytochrome P450, family 2, subfamily c, polypeptide 40	-2.81611	0.00543963	0.0496403	1301.05
ENSMUSG00000036278	Macrod1	mono-ADP ribosylhydrolase 1	-2.50092	0.000493689	0.0210272	58.7419
ENSMUSG00000092008	Cyp2c69	cytochrome P450, family 2, subfamily c, polypeptide 69	-2.69881	0.000926139	0.0190613	726.752
ENSMUSG00000019823	Mical1	microtubule associated monooxygenase, calponin and LIM domain containing 1	1.16583	0.0373287	0.0460962	1.04086
ENSMUSG00000030707	Coro1a	coronin, actin binding protein 1A	1.6237	0.139044	0.0167888	4.96929
ENSMUSG00000091462	Gm17084	predicted gene 17084	0.516014	0.114076	0.023207	2.23456
ENSMUSG00000071451	Psmg4	proteasome (prosome, macropain) assembly chaperone 4	1.06017	0.0591109	0.0268644	44.662
ENSMUSG00000005824	Tnfsf14	tumor necrosis factor (ligand) superfamily, member 14	2.20882	0.0287781	0.0152151	0.640019
ENSMUSG00000073418	C4b	complement component 4B (Chido blood group)	0.835111	0.00173794	0.0264645	275.154
ENSMUSG00000032301	Psma4	proteasome subunit alpha 4	0.0669359	0.854968	0.0138455	753.985
ENSMUSG00000015451	C4a	complement component 4A (Rodgers blood group)	0.898418	0.000801555	0.0162079	4.15226
ENSMUSG00000038193	Hand2	heart and neural crest derivatives expressed 2	-0.791466	0.0165871	0.0399921	19.3075
ENSMUSG00000064262	Gimap8	GTPase, IMAP family member 8	1.87662	0.0141123	0.0161656	2.24912
ENSMUSG00000033111	3830406C13Rik	RIKEN cDNA 3830406C13 gene	-0.225545	0.368141	0.0103239	8.94813
ENSMUSG00000045917	Tmem268	transmembrane protein 268	0.589984	0.0310226	0.0325083	2.97166
ENSMUSG00000054435	Gimap4	GTPase, IMAP family member 4	0.938233	0.000159087	0.0162079	35.6249
ENSMUSG00000012519	Mlkl	mixed lineage kinase domain-like	2.00825	0.023291	0.00850529	10.9935
ENSMUSG00000022095	Fam160b2	family with sequence similarity 160, member B2	0.989517	0.0288457	0.0466635	29.1637
ENSMUSG00000033751	Gadd45gip1	growth arrest and DNA-damage-inducible, gamma interacting protein 1	1.21968	0.030164	0.0466635	284.529
ENSMUSG00000003813	Rad23a	RAD23 homolog A, nucleotide excision repair protein	1.17106	0.0313468	0.0395733	278.318
ENSMUSG00000079523	Tmsb10	thymosin, beta 10	2.21791	0.0926399	0.0138509	219.807
ENSMUSG00000029810	Tmem176b	transmembrane protein 176B	0.317587	0.221413	0.0392468	172.037
ENSMUSG00000041420	Meis3	Meis homeobox 3	0.712071	0.0712331	0.0428861	0.970254
ENSMUSG00000038612	Mcl1	myeloid cell leukemia sequence 1	0.332723	0.153682	0.0258155	54.7094
ENSMUSG00000048120	Entpd1	ectonucleoside triphosphate diphosphohydrolase 1	0.695952	0.296908	0.0392257	0.904412
ENSMUSG00000031478	Nek3	NIMA (never in mitosis gene a)-related expressed kinase 3	0.513487	0.160335	0.0455553	2.92534
ENSMUSG00000023367	Tmem176a	transmembrane protein 176A	0.754335	0.0165402	0.0278624	38.5521
ENSMUSG00000075602	Ly6a	lymphocyte antigen 6 complex, locus A	2.35692	0.09165	0.0198547	6.91136
ENSMUSG00000027293	Ehd4	EH-domain containing 4	0.623975	0.118338	0.0392713	2.38303
ENSMUSG00000100287	Gm28068	predicted gene 28068	4.72719	0.0232225	0.0092774	0.51642
ENSMUSG00000030096	Slc6a6	solute carrier family 6 (neurotransmitter transporter, taurine), member 6	0.54732	0.0701218	0.0245323	38.2324
ENSMUSG00000104388	Gm37033	predicted gene, 37033	2.81232	0.000514304	0.0496713	0.347632
ENSMUSG00000099775	Gm5960	predicted gene 5960	10	0.0514631	0.044916	0
ENSMUSG00000053693	Mast1	microtubule associated serine/threonine kinase 1	-0.643717	0.0096795	0.0231231	5.64004
ENSMUSG00000029156	Sgcb	sarcoglycan, beta (dystrophin-associated glycoprotein)	0.982899	0.142563	0.0181818	1.04993
ENSMUSG00000034116	Vav1	vav 1 oncogene	1.73361	0.0538566	0.0309058	2.77593
ENSMUSG00000082078	Gm12098	predicted gene 12098	1.85263	0.154892	0.0491664	0.106933
ENSMUSG00000017631	Abr	active BCR-related gene	0.908355	0.0539194	0.0203707	0.458593
ENSMUSG00000082120	Gm15720	predicted gene 15720	-0.10794	0.744214	0.0402176	12.5432
ENSMUSG00000094392	Gm3788	predicted gene 3788	2.01579	0.0638358	0.0336712	5.10055
ENSMUSG00000098445	Mir6972	microRNA 6972	2.77698	0.00477192	0.025088	125.657
ENSMUSG00000067199	Frat1	frequently rearranged in advanced T cell lymphomas	-2.39918	0.000160614	0.0190459	3.49646
ENSMUSG00000024155	Meiob	meiosis specific with OB domains	2.12884	0.00442701	0.00452826	1.76833
ENSMUSG00000021423	Ly86	lymphocyte antigen 86	0.914383	0.279411	0.0462958	2.46276
ENSMUSG00000034837	Gnat1	guanine nucleotide binding protein, alpha transducing 1	1.03	0.000512965	0.00092563	8.72117
ENSMUSG00000025877	Hk3	hexokinase 3	2.20114	0.00113725	0.032738	3.74013
ENSMUSG00000023186	Vwa5a	von Willebrand factor A domain containing 5A	0.418598	0.399931	0.0472197	4.83232
ENSMUSG00000073633	Fbxo36	F-box protein 36	0.344783	0.127236	0.0214521	4.66534
ENSMUSG00000026104	Stat1	signal transducer and activator of transcription 1	2.25649	0.0100679	0.0181818	27.3024
ENSMUSG00000085818	Gm13267	predicted gene 13267	0.613668	0.406873	0.049834	4.06442
ENSMUSG00000105542	Gm34248	predicted gene, 34248	-0.621597	0.633534	0.0487803	0.240209
ENSMUSG00000073436	Eme2	essential meiotic structure-specific endonuclease subunit 2	1.07343	5.72e-05	0.00850529	7.5681
ENSMUSG00000101517	4732465J04Rik	RIKEN cDNA 4732465J04 gene	-0.843771	0.000187004	0.0250538	8.56016
ENSMUSG00000112148	Lilrb4a	leukocyte immunoglobulin-like receptor, subfamily B, member 4A	2.82837	0.0263053	0.00404075	8.68751
ENSMUSG00000060519	Tor3a	torsin family 3, member A	2.88692	0.0490113	0.0198547	5.11976
ENSMUSG00000019929	Dcn	decorin	-1.53506	0.00030007	0.0169318	39.9706
ENSMUSG00000083899	Gm12346	predicted gene 12346	1.19551	0.149227	0.0327886	29.9042
ENSMUSG00000110161	Gm45494	predicted gene 45494	2.03219	0.163653	0.0421146	9.586
ENSMUSG00000025626	Phf6	PHD finger protein 6	0.866152	0.101008	0.0450953	1.5212
ENSMUSG00000008167	Fbxw9	F-box and WD-40 domain protein 9	0.805433	0.160925	0.023207	10.9378
ENSMUSG00000080727	C920021L13Rik	RIKEN cDNA C920021L13 gene	0.383525	0.161726	0.0263515	2.56099
ENSMUSG00000025602	Zfp202	zinc finger protein 202	1.60393	0.00572025	0.0368163	0.489269
ENSMUSG00000057963	Itpk1	inositol 1,3,4-triphosphate 5/6 kinase	0.891922	0.108257	0.0280926	9.93409
ENSMUSG00000093378	Gm20663	predicted gene 20663	3.46561	0.00298426	0.0357841	1.45682
ENSMUSG00000045868	Gvin1	GTPase, very large interferon inducible 1	3.35583	4.14e-05	0.0141059	1.73217
ENSMUSG00000072109	A530040E14Rik	RIKEN cDNA A530040E14 gene	1.98519	0.0306067	0.0138455	0.322113
ENSMUSG00000048218	Amigo2	adhesion molecule with Ig like domain 2	0.277951	0.344818	0.0222383	3.459
ENSMUSG00000031147	Magix	MAGI family member, X-linked	-1.59747	9.3e-05	0.0218038	16.3322
ENSMUSG00000094127	G530012D18Rik	RIKEN cDNA G530012D1 gene	3.00062	0.022296	0.0161003	0.460172
ENSMUSG00000021196	Pfkp	phosphofructokinase, platelet	0.788038	0.200679	0.0306682	1.61171
ENSMUSG00000038543	BC028528	cDNA sequence BC028528	0.477287	0.198767	0.00453096	2.79296
ENSMUSG00000037921	Ddx60	DExD/H box helicase 60	3.50308	1.75e-06	0.00834719	0.62608
ENSMUSG00000070034	Sp110	Sp110 nuclear body protein	1.8913	0.0172689	0.0309058	3.85732
ENSMUSG00000090103	Gm16094	predicted gene 16094	2.23318	0.325463	0.0123346	0.281121
ENSMUSG00000033808	Tmem87a	transmembrane protein 87A	1.3083	0.00118695	0.0315261	2.14508
ENSMUSG00000034647	Ankrd12	ankyrin repeat domain 12	1.69145	0.082662	0.016579	1.21735
ENSMUSG00000070031	Sp140	Sp140 nuclear body protein	1.24007	0.0394859	0.0248463	4.98436
ENSMUSG00000090246	Gm17017	predicted gene 17017	1.68314	0.00298773	0.0318357	0.90356
ENSMUSG00000038213	Tapbpl	TAP binding protein-like	0.796686	0.153519	0.0353534	20.0963
ENSMUSG00000017176	Nt5c3b	5'-nucleotidase, cytosolic IIIB	0.0398172	0.872803	0.0380294	2.19899
ENSMUSG00000030339	Ltbr	lymphotoxin B receptor	1.16137	0.0362891	0.0178127	79.6532
ENSMUSG00000105939	Gm43322	predicted gene 43322	2.25589	0.138628	0.0147738	0.42561
ENSMUSG00000064844	Gm26202	predicted gene, 26202	2.82069	9.95e-05	0.0213832	12.845
ENSMUSG00000037731	Themis2	thymocyte selection associated family member 2	2.15106	0.0209431	0.0111187	18.1023
ENSMUSG00000081647	Gm13022	predicted gene 13022	10	0.121125	0.0112192	0
ENSMUSG00000021200	Asb2	ankyrin repeat and SOCS box-containing 2	1.18112	0.0143832	0.0361634	1.46445
ENSMUSG00000026102	Inpp1	inositol polyphosphate-1-phosphatase	2.65481	0.0438736	0.0213832	7.90735
ENSMUSG00000041187	Prkd2	protein kinase D2	0.875589	0.00293183	0.0455553	1.93855
ENSMUSG00000043311	D17H6S53E	DNA segment, Chr 17, human D6S53E	0.49771	0.105637	0.0306682	8.19593
ENSMUSG00000030341	Tnfrsf1a	tumor necrosis factor receptor superfamily, member 1a	0.91296	0.240161	0.0249264	32.4636
ENSMUSG00000026222	Sp100	nuclear antigen Sp100	1.63841	0.00271039	0.0138178	4.34686
ENSMUSG00000023336	Wfdc1	WAP four-disulfide core domain 1	-1.91366	4.4e-05	0.0162079	5.64822
ENSMUSG00000059866	Tnip2	TNFAIP3 interacting protein 2	1.69032	0.0203076	0.0239721	10.3612
ENSMUSG00000031827	Cotl1	coactosin-like 1 (Dictyostelium)	0.397322	0.483929	0.0438536	22.8515
ENSMUSG00000031828	Klhl36	kelch-like 36	1.20339	0.00709197	0.0482557	4.48308
ENSMUSG00000051457	Spn	sialophorin	0.975138	0.0967844	0.0354699	1.71559
ENSMUSG00000046688	Tifa	TRAF-interacting protein with forkhead-associated domain	2.6503	0.153079	0.0156062	2.69959
ENSMUSG00000064215	Ifi27	interferon, alpha-inducible protein 27	0.579096	0.0256376	0.023207	51.8716
ENSMUSG00000052760	A630001G21Rik	RIKEN cDNA A630001G21 gene	1.81291	0.000625687	0.0190084	0.95304
ENSMUSG00000106636	Gm43813	predicted gene 43813	1.80456	0.0235097	0.0310129	0.41775
ENSMUSG00000079017	Ifi27l2a	interferon, alpha-inducible protein 27 like 2A	1.94504	0.0836085	0.0133676	24.4015
ENSMUSG00000021208	Ifi27l2b	interferon, alpha-inducible protein 27 like 2B	1.89102	0.000820996	0.0160569	49.0583
ENSMUSG00000032305	Fam219b	family with sequence similarity 219, member B	0.184417	0.146498	0.0154985	7.06313
ENSMUSG00000078779	Zfp59	zinc finger protein 59	0.9464	0.00265408	0.0124063	1.40441
ENSMUSG00000015947	Fcgr1	Fc receptor, IgG, high affinity I	2.41605	0.0532051	0.0428861	3.0668
ENSMUSG00000065505	Mir148a	microRNA 148a	4.51881	0.170341	0.0399921	0.347592
ENSMUSG00000087135	Gm16096	predicted gene 16096	0.457005	0.38159	0.0176668	1.24519
ENSMUSG00000066366	Serpina1a	serine (or cysteine) peptidase inhibitor, clade A, member 1A	-2.20975	0.00142492	0.0497231	20914.4
ENSMUSG00000006281	Tep1	telomerase associated protein 1	0.443113	0.0467424	0.0153818	1.97012
ENSMUSG00000072849	Serpina1e	serine (or cysteine) peptidase inhibitor, clade A, member 1E	-1.67763	0.000708234	0.0235025	8966.06
ENSMUSG00000023087	Noct	nocturnin	1.78923	0.0675383	0.0155763	0.786544
ENSMUSG00000048701	Ccdc6	coiled-coil domain containing 6	0.872684	0.103289	0.0207367	4.39031
ENSMUSG00000032596	Uba7	ubiquitin-like modifier activating enzyme 7	3.52119	0.00139026	0.00454664	1.69225
ENSMUSG00000024399	Ltb	lymphotoxin B	2.19329	0.0677995	0.0491664	0.51987
ENSMUSG00000024401	Tnf	tumor necrosis factor	4.15496	0.00185268	0.0112823	0.246605
ENSMUSG00000085604	Dhx58os	DEAH (Asp-Glu-Ala-His) box polypeptide 58, opposite strand	2.8141	0.00100238	0.0306682	3.1369
ENSMUSG00000017830	Dhx58	DEXH (Asp-Glu-X-His) box polypeptide 58	2.98141	0.00508648	0.0178127	9.52782
ENSMUSG00000002699	Lcp2	lymphocyte cytosolic protein 2	1.14604	0.0110521	0.0162079	2.97795
ENSMUSG00000043004	Gng2	guanine nucleotide binding protein (G protein), gamma 2	0.295363	0.646008	0.0394673	0.920329
ENSMUSG00000079505	Gm11131	predicted gene 11131	1.83067	6.59e-06	0.0138455	6.63925
ENSMUSG00000035929	H2-Q4	histocompatibility 2, Q region locus 4	2.48908	0.0146576	0.00920585	29.8216
ENSMUSG00000079323	Gm20661	predicted gene 20661	3.77459	0.0139016	0.0021354	1.64792
ENSMUSG00000055413	H2-Q5	histocompatibility 2, Q region locus 5	1.44525	0.0141655	0.0263397	10.7229
ENSMUSG00000037419	Endod1	endonuclease domain containing 1	1.13537	0.0841328	0.0207367	1.61097
ENSMUSG00000022987	Zfp641	zinc finger protein 641	1.67075	0.161588	0.0264645	0.647584
ENSMUSG00000066363	Serpina3f	serine (or cysteine) peptidase inhibitor, clade A, member 3F	3.24421	0.0337784	0.0342944	2.38492
ENSMUSG00000094090	Gm8494	predicted gene 8494	0.69024	0.178562	0.0172517	7.22886
ENSMUSG00000022313	Utp23	UTP23 small subunit processome component	0.385213	0.389684	0.0102061	6.1377
ENSMUSG00000021880	Rnase6	ribonuclease, RNase A family, 6	0.536562	0.585984	0.0237484	1.53471
ENSMUSG00000041481	Serpina3g	serine (or cysteine) peptidase inhibitor, clade A, member 3G	3.46229	0.0219955	0.0356889	3.78448
ENSMUSG00000075010	AW112010	expressed sequence AW112010	-0.164492	0.765131	0.0187165	224.16
ENSMUSG00000038591	Colec10	collectin sub-family member 10	-0.892578	0.00571183	0.0195445	3.83674
ENSMUSG00000021809	Nudt13	nudix (nucleoside diphosphate linked moiety X)-type motif 13	1.34089	8.17e-06	0.0105279	6.84341
ENSMUSG00000024646	Cyb5a	cytochrome b5 type A (microsomal)	-2.00341	0.000261252	0.0183177	2296.76
ENSMUSG00000024675	Ms4a4c	membrane-spanning 4-domains, subfamily A, member 4C	3.48353	0.145583	0.0459012	0.37408
ENSMUSG00000099757	BE692007	expressed sequence BE692007	1.38968	0.000875543	0.0468375	0.883896
ENSMUSG00000024677	Ms4a6b	membrane-spanning 4-domains, subfamily A, member 6B	1.99465	0.00145729	0.0299504	0.705558
ENSMUSG00000031860	Pbx4	pre B cell leukemia homeobox 4	0.53176	0.481186	0.0157196	1.25352
ENSMUSG00000096215	Smim22	small integral membrane protein 22	-0.766643	0.0770517	0.023207	19.2001
ENSMUSG00000037997	Parp11	poly (ADP-ribose) polymerase family, member 11	2.84244	7.17e-05	0.00879122	0.836969
ENSMUSG00000037600	Kdf1	keratinocyte differentiation factor 1	0.0586883	0.864487	0.0418588	3.33674
ENSMUSG00000037553	Zdhhc18	zinc finger, DHHC domain containing 18	1.29818	0.00297905	0.021873	3.00226
ENSMUSG00000022419	Deptor	DEP domain containing MTOR-interacting protein	-0.95981	0.00222674	0.0278624	13.9946
ENSMUSG00000073409	H2-Q6	histocompatibility 2, Q region locus 6	0.911691	0.127507	0.00850529	70.2242
ENSMUSG00000022853	Ehhadh	enoyl-Coenzyme A, hydratase/3-hydroxyacyl Coenzyme A dehydrogenase	-2.39338	0.000992168	0.0466015	81.0076
ENSMUSG00000022371	Col14a1	collagen, type XIV, alpha 1	-1.36987	0.0067663	0.0291278	6.17799
ENSMUSG00000046805	Mpeg1	macrophage expressed gene 1	2.03372	0.0548394	0.0203492	9.0482
ENSMUSG00000047371	Zfp768	zinc finger protein 768	0.414473	0.157774	0.0486841	17.1139
ENSMUSG00000025790	Slco3a1	solute carrier organic anion transporter family, member 3a1	2.74947	0.0256156	0.0138178	0.874864
ENSMUSG00000071547	Nt5dc2	5'-nucleotidase domain containing 2	-0.998871	0.00489198	0.0338698	6.94222
ENSMUSG00000038754	Elovl3	elongation of very long chain fatty acids (FEN1/Elo2, SUR4/Elo3, yeast)-like 3	-2.11359	0.00195335	0.0213832	42.2615
ENSMUSG00000060550	H2-Q7	histocompatibility 2, Q region locus 7	-0.164806	0.633327	0.0200036	50.3483
ENSMUSG00000006517	Mvd	mevalonate (diphospho) decarboxylase	-0.357515	0.0259511	0.0183805	71.8921
ENSMUSG00000032372	Plscr2	phospholipid scramblase 2	0.40965	0.45543	0.0386623	9.27482
ENSMUSG00000024423	Impact	impact, RWD domain protein	1.57439	0.0382493	0.0141059	3.29409
ENSMUSG00000105691	Gm42876	predicted gene 42876	2.4027	0.00866692	0.0258966	0.472208
ENSMUSG00000097415	AU020206	expressed sequence AU020206	1.74368	0.00234034	0.0146531	1.33007
ENSMUSG00000100819	Gm2693	predicted gene 2693	-0.121558	0.873487	0.0389603	0.921522
ENSMUSG00000034334	Fam151b	family with sequence similarity 151, member B	-2.57489	0.000902019	0.0181818	5.11748
ENSMUSG00000053113	Socs3	suppressor of cytokine signaling 3	2.98145	0.0634425	0.0153818	8.54746
ENSMUSG00000028709	Mob3c	MOB kinase activator 3C	1.41387	0.000795453	0.0444773	6.03401
ENSMUSG00000027750	Postn	periostin, osteoblast specific factor	-1.07052	0.0142364	0.0350033	5.25849
ENSMUSG00000102571	Gm37967	predicted gene, 37967	1.15138	0.149317	0.0347121	1.78736
ENSMUSG00000028016	Ints12	integrator complex subunit 12	0.278338	0.694156	0.0360853	1.14873
ENSMUSG00000033355	Rtp4	receptor transporter protein 4	2.43441	0.027851	0.00279568	24.6182
ENSMUSG00000038092	Hsd3b5	hydroxy-delta-5-steroid dehydrogenase, 3 beta- and steroid delta-isomerase 5	-2.40578	0.000412834	0.0300014	264.44
ENSMUSG00000038058	Nod1	nucleotide-binding oligomerization domain containing 1	1.54985	0.00286917	0.00612501	3.82541
ENSMUSG00000085735	Mettl5os	methyltransferase like 5, opposite strand	1.11241	0.0569993	0.0447135	1.87637
ENSMUSG00000022014	Epsti1	epithelial stromal interaction 1 (breast)	0.708115	0.176402	0.0451363	13.2071
ENSMUSG00000015126	Tsr3	TSR3 20S rRNA accumulation	0.554049	0.171925	0.0210272	108.011
ENSMUSG00000038467	Chmp4b	charged multivesicular body protein 4B	0.00593612	0.990282	0.0483564	313.967
ENSMUSG00000095677	Dynlt1f	dynein light chain Tctex-type 1F	0.425269	0.15476	0.0444773	4.18247
ENSMUSG00000063354	Slc39a4	solute carrier family 39 (zinc transporter), member 4	-1.06599	0.0058045	0.0198547	25.9605
ENSMUSG00000030157	Clec2d	C-type lectin domain family 2, member d	1.93631	0.0480434	0.0162079	74.0298
ENSMUSG00000004837	Grap	GRB2-related adaptor protein	0.0815007	0.775069	0.0389603	23.6604
ENSMUSG00000000682	Cd52	CD52 antigen	1.67476	0.0476569	0.0463977	7.51548
ENSMUSG00000094796	BC147527	cDNA sequence BC147527	3.28944	0.0769542	0.0491664	3.54506
ENSMUSG00000101904	Gm29427	predicted gene 29427	1.05515	0.000863068	0.0138455	3.99476
ENSMUSG00000100257	C4bp-ps1	complement component 4 binding protein, pseudogene 1	1.23898	0.030126	0.0144744	6.52777
ENSMUSG00000036986	Pml	promyelocytic leukemia	2.2504	0.00296366	0.011878	4.30458
ENSMUSG00000047507	Baiap3	BAI1-associated protein 3	1.39462	0.0156011	0.0152151	1.14661
ENSMUSG00000098886	Mir6385	microRNA 6385	4.10063	0.00227523	0.0157225	1.98831
ENSMUSG00000031360	Ctps2	cytidine 5'-triphosphate synthase 2	-0.52921	0.18497	0.0195445	3.67698
ENSMUSG00000032333	Stoml1	stomatin-like 1	1.96198	0.000327258	0.00092563	2.81771
ENSMUSG00000045502	Hcar2	hydroxycarboxylic acid receptor 2	3.95951	0.331726	0.0121018	0.131664
ENSMUSG00000047631	Apof	apolipoprotein F	0.510735	0.203152	0.0092774	919.32
ENSMUSG00000098112	Bin2	bridging integrator 2	0.69043	0.360652	0.00907455	30.2898
ENSMUSG00000040033	Stat2	signal transducer and activator of transcription 2	2.29831	6.57e-05	0.0172334	45.6008
ENSMUSG00000030159	Clec1b	C-type lectin domain family 1, member b	0.205161	0.614159	0.0493833	7.18743
ENSMUSG00000038305	Spats2l	spermatogenesis associated, serine-rich 2-like	2.62488	0.0527452	0.0466635	0.662331
ENSMUSG00000046080	Clec9a	C-type lectin domain family 9, member a	1.86576	0.00173301	0.016579	1.43658
ENSMUSG00000021891	Mettl6	methyltransferase like 6	0.558338	0.135597	0.021873	11.1139
ENSMUSG00000079293	Clec7a	C-type lectin domain family 7, member a	0.622949	0.426291	0.0464812	1.78467
ENSMUSG00000097804	Gm16685	predicted gene, 16685	10	0.129275	0.0469238	0
ENSMUSG00000030610	Det1	de-etiolated homolog 1 (Arabidopsis)	0.138083	0.358398	0.0183177	1.33674
ENSMUSG00000085853	Gm12167	predicted gene 12167	3.36291	0.068631	0.0278624	0.186237
ENSMUSG00000059475	Zfp426	zinc finger protein 426	1.06844	0.00312621	0.0389603	1.96698
ENSMUSG00000064247	Plcxd1	phosphatidylinositol-specific phospholipase C, X domain containing 1	1.02182	0.0243604	0.0298758	1.53898
ENSMUSG00000023033	Scn8a	sodium channel, voltage-gated, type VIII, alpha	3.40179	0.0151091	0.00092563	0.268903
ENSMUSG00000064294	Aox3	aldehyde oxidase 3	-1.62024	0.00166837	0.0318357	45.9711
ENSMUSG00000030068	Gm20696	predicted gene 20696	1.11229	0.17193	0.0187165	0.777488
ENSMUSG00000093661	Eif4e3	eukaryotic translation initiation factor 4E member 3	1.5451	0.0800867	0.0323037	2.78306
ENSMUSG00000090778	Gm3235	predicted gene 3235	2.05966	0.00221254	0.047277	2.41944
ENSMUSG00000030149	Klrk1	killer cell lectin-like receptor subfamily K, member 1	2.22479	0.107	0.034671	0.694335
ENSMUSG00000026417	Pigr	polymeric immunoglobulin receptor	0.990447	0.0316142	0.019514	1934.74
ENSMUSG00000057346	Apol9a	apolipoprotein L 9a	2.22289	0.0294166	0.0103002	348.629
ENSMUSG00000088151	Gm26347	predicted gene, 26347	1.9101	0.23488	0.0499588	0.377192
ENSMUSG00000050014	Apol10b	apolipoprotein L 10B	5.91309	0.00192927	0.00454664	0.676392
ENSMUSG00000068246	Apol9b	apolipoprotein L 9b	1.96953	0.0306776	0.00615056	768.738
ENSMUSG00000055546	Timd4	T cell immunoglobulin and mucin domain containing 4	0.602335	0.217064	0.0444773	12.0971
ENSMUSG00000051735	Rinl	Ras and Rab interactor-like	1.57453	0.0182532	0.044363	1.10336
ENSMUSG00000046879	Irgm1	immunity-related GTPase family M member 1	1.09486	0.0186833	0.0239721	26.1681
ENSMUSG00000048852	Gm12185	predicted gene 12185	4.2577	0.00181109	0.0154985	3.35779
ENSMUSG00000078153	Psme2b	protease (prosome, macropain) activator subunit 2B	0.519562	0.191964	0.00615056	27.637
ENSMUSG00000071715	Ncf4	neutrophil cytosolic factor 4	1.83611	0.0808869	0.0245323	2.13615
ENSMUSG00000040328	Olfr56	olfactory receptor 56	2.64998	0.00141078	0.00337735	0.731419
ENSMUSG00000078922	Tgtp1	T cell specific GTPase 1	4.60918	2.9e-06	0.00689715	11.2649
ENSMUSG00000069892	9930111J21Rik2	RIKEN cDNA 9930111J21 gene 2	2.58217	0.00152962	0.0198547	1.55623
ENSMUSG00000078921	Tgtp2	T cell specific GTPase 2	4.81206	0.0217398	0.0138455	6.77556
ENSMUSG00000041264	Uspl1	ubiquitin specific peptidase like 1	0.481406	0.00756962	0.0138455	3.24402
ENSMUSG00000038742	Angptl6	angiopoietin-like 6	1.51672	0.0200014	0.0286868	220.479
ENSMUSG00000023043	Krt18	keratin 18	1.46516	0.0824718	0.021036	644.375
ENSMUSG00000033220	Rac2	Rac family small GTPase 2	1.41158	0.0541755	0.0251924	1.87479
ENSMUSG00000037003	Tns2	tensin 2	1.11464	0.00692994	0.031967	14.5942
ENSMUSG00000103693	Gm37529	predicted gene, 37529	1.25335	0.0785974	0.0281925	0.594498
ENSMUSG00000081665	Gm15922	predicted gene 15922	-0.0423739	0.894329	0.0353884	0.690211
ENSMUSG00000105748	Gm43088	predicted gene 43088	1.43579	0.0380878	0.0291278	3.47248
ENSMUSG00000023044	Csad	cysteine sulfinic acid decarboxylase	-0.945211	0.0124554	0.016579	69.209
ENSMUSG00000031762	Mt2	metallothionein 2	4.77431	0.209996	0.0480377	33.6342
ENSMUSG00000001750	Tcirg1	T cell, immune regulator 1, ATPase, H+ transporting, lysosomal V0 protein A3	2.99073	0.000214069	0.0254705	12.8064
ENSMUSG00000040714	Klc3	kinesin light chain 3	0.777354	0.00827152	0.0460962	1.78191
ENSMUSG00000001281	Itgb7	integrin beta 7	1.45663	0.135098	0.0183177	1.18585
ENSMUSG00000024885	Aldh3b1	aldehyde dehydrogenase 3 family, member B1	1.19046	0.0259474	0.0300921	4.29273
ENSMUSG00000024065	Ehd3	EH-domain containing 3	-1.51682	0.00690339	0.032738	39.1011
ENSMUSG00000108112	Gm45193	predicted gene 45193	3.6381	0.0070179	0.0148279	3.31432
ENSMUSG00000058216	Gstp3	glutathione S-transferase pi 3	0.164088	0.685412	0.0302988	62.7032
ENSMUSG00000029798	Herc6	hect domain and RLD 6	3.38617	0.00213666	0.00820574	2.48161
ENSMUSG00000078920	Ifi47	interferon gamma inducible protein 47	2.59878	0.0442308	0.0021354	7.64184
ENSMUSG00000089875	Etohd2	ethanol decreased 2	0.904103	0.0244581	0.0138455	7.83975
ENSMUSG00000063506	Arhgap22	Rho GTPase activating protein 22	0.814789	0.0850113	0.0183177	0.337727
ENSMUSG00000020585	Laptm4a	lysosomal-associated protein transmembrane 4A	-0.103388	0.748216	0.00387156	81.0224
ENSMUSG00000053835	H2-T24	histocompatibility 2, T region locus 24	2.33231	0.000463773	0.0162079	5.06318
ENSMUSG00000087639	Gm15512	predicted gene 15512	0.823379	0.0568192	0.0387773	0.570808
ENSMUSG00000089956	Gm16553	predicted gene 16553	-1.4758	0.00488572	0.032738	32.196
ENSMUSG00000097194	9330175E14Rik	RIKEN cDNA 9330175E14 gene	3.2267	0.0100149	0.00392289	0.529862
ENSMUSG00000034422	Parp14	poly (ADP-ribose) polymerase family, member 14	3.27621	0.00302756	0.00625658	6.77019
ENSMUSG00000022906	Parp9	poly (ADP-ribose) polymerase family, member 9	1.07632	0.00713305	0.0211562	25.1724
ENSMUSG00000050345	4930486L24Rik	RIKEN cDNA 4930486L24 gene	1.22184	0.170345	0.0233094	0.749989
ENSMUSG00000067212	H2-T23	histocompatibility 2, T region locus 23	0.986444	0.127848	0.00092563	159.232
ENSMUSG00000044258	Ctla2a	cytotoxic T lymphocyte-associated protein 2 alpha	1.38533	0.00531396	0.044916	32.561
ENSMUSG00000010358	Ifi35	interferon-induced protein 35	1.91764	0.0429122	0.0237946	54.7586
ENSMUSG00000086347	Gm11626	predicted gene 11626	1.26873	0.0260368	0.0222141	33.5601
ENSMUSG00000074151	Nlrc5	NLR family, CARD domain containing 5	3.31371	0.000696252	0.00092563	3.43701
ENSMUSG00000056116	H2-T22	histocompatibility 2, T region locus 22	0.596951	0.394296	0.0153818	79.3334
ENSMUSG00000072625	Gdf2	growth differentiation factor 2	-0.72454	0.0437391	0.034558	7.11522
ENSMUSG00000011267	Zfp296	zinc finger protein 296	1.83298	0.0634162	0.0315261	1.4299
ENSMUSG00000070327	Rnf213	ring finger protein 213	3.63685	1.6e-06	0.00615056	3.73392
ENSMUSG00000092274	Neat1	nuclear paraspeckle assembly transcript 1 (non-protein coding)	1.57623	0.00578424	0.0407497	19.0975
ENSMUSG00000030793	Pycard	PYD and CARD domain containing	1.8203	0.0763287	0.0200036	1.21212
ENSMUSG00000025351	Cd63	CD63 antigen	0.862107	0.313646	0.0141059	26.047
ENSMUSG00000042828	Trim72	tripartite motif-containing 72	1.36523	0.0609181	0.0472197	0.334568
ENSMUSG00000078780	Gm5150	predicted gene 5150	1.40252	0.0477823	0.0353651	0.900809
ENSMUSG00000049775	Tmsb4x	thymosin, beta 4, X chromosome	0.863268	0.163923	0.0192677	104.853
ENSMUSG00000015340	Cybb	cytochrome b-245, beta polypeptide	0.614875	0.160454	0.0428861	4.50466
ENSMUSG00000082896	Gm5844	predicted gene 5844	2.84453	0.050015	0.0335741	36.8049
ENSMUSG00000028059	Arhgef2	rho/rac guanine nucleotide exchange factor (GEF) 2	1.71792	0.00355876	0.0138455	2.08485
ENSMUSG00000079491	H2-T10	histocompatibility 2, T region locus 10	1.95269	0.0881647	0.0327715	2.22315
ENSMUSG00000092277	Gm19684	predicted gene, 19684	1.83245	0.0030086	0.00454664	0.739307
ENSMUSG00000073980	Gm9574	predicted gene 9574	2.90171	0.014123	0.0392856	1.1437
ENSMUSG00000047810	Ccdc88b	coiled-coil domain containing 88B	2.39866	0.00114665	0.0346231	2.91201
ENSMUSG00000027580	Helz2	helicase with zinc finger 2, transcriptional coactivator	2.34093	0.00439326	0.0457298	9.61911
ENSMUSG00000098155	Gm27022	predicted gene, 27022	2.95525	0.0953129	0.0472197	0.291338
ENSMUSG00000106169	Mir6948	microRNA 6948	2.28622	0.002363	0.0496713	73.7507
ENSMUSG00000049625	Tifab	TRAF-interacting protein with forkhead-associated domain, family member B	0.940107	0.0690498	0.0215353	1.31417
ENSMUSG00000050994	Adgb	androglobin	2.26891	0.003761	0.0141059	3.38171
ENSMUSG00000024965	Fermt3	fermitin family member 3	1.31383	0.00328801	0.0347056	4.46195
ENSMUSG00000055541	Lair1	leukocyte-associated Ig-like receptor 1	1.19456	0.00618318	0.0160569	0.992763
ENSMUSG00000050332	Amer1	APC membrane recruitment 1	1.58955	0.0589327	0.025088	6.12655
ENSMUSG00000036362	P2ry13	purinergic receptor P2Y, G-protein coupled 13	0.764789	0.286184	0.0457886	1.12777
ENSMUSG00000009585	Apobec3	apolipoprotein B mRNA editing enzyme, catalytic polypeptide 3	2.47832	0.0462478	0.0496713	0.695509
ENSMUSG00000021795	Sftpd	surfactant associated protein D	0.321567	0.437007	0.0309058	1.57676
ENSMUSG00000018507	Trpv2	transient receptor potential cation channel, subfamily V, member 2	0.637353	0.29794	0.0138455	0.748423
ENSMUSG00000082691	Dynlt1-ps1	dynein light chain Tctex-type 1, pseuodogene 1	0.100795	0.880177	0.0466635	4.67727
ENSMUSG00000034947	Tmem106a	transmembrane protein 106A	1.78852	0.016937	0.0103239	3.4048
ENSMUSG00000029192	Tbc1d14	TBC1 domain family, member 14	0.742737	0.0341845	0.0461947	1.18652
ENSMUSG00000030786	Itgam	integrin alpha M	1.55418	0.00247187	0.0449372	1.1027
ENSMUSG00000039232	Stx11	syntaxin 11	2.45041	0.0337358	0.00850529	0.399708
ENSMUSG00000036894	Rap2b	RAP2B, member of RAS oncogene family	0.0989315	0.554897	0.00920585	0.893029
ENSMUSG00000026728	Vim	vimentin	0.917019	0.209575	0.032738	19.5928
ENSMUSG00000026628	Atf3	activating transcription factor 3	2.28763	0.137256	0.0207367	2.52164
ENSMUSG00000016206	H2-M3	histocompatibility 2, M region locus 3	0.60377	0.0667974	0.0389603	4.28446
ENSMUSG00000025647	Shisa5	shisa family member 5	1.54243	0.0722313	0.0388565	5.17581
ENSMUSG00000022216	Psme1	proteasome (prosome, macropain) activator subunit 1 (PA28 alpha)	0.0761657	0.857496	0.0195415	531.838
ENSMUSG00000019806	Aig1	androgen-induced 1	-0.908753	0.0484812	0.0435206	1.43746
ENSMUSG00000079197	Psme2	proteasome (prosome, macropain) activator subunit 2 (PA28 beta)	0.8901	0.125345	0.00302412	163.966
ENSMUSG00000039043	Arpin	actin-related protein 2/3 complex inhibitor	-0.329898	0.372835	0.0305623	7.02739
ENSMUSG00000047098	Rnf31	ring finger protein 31	1.84363	0.000250547	0.0347121	4.24197
ENSMUSG00000019850	Tnfaip3	tumor necrosis factor, alpha-induced protein 3	2.92357	0.0172883	0.0233094	0.292784
ENSMUSG00000062944	9130023H24Rik	RIKEN cDNA 9130023H24 gene	1.02086	0.00423043	0.0349302	1.08735
ENSMUSG00000105504	Gbp5	guanylate binding protein 5	3.0386	0.0163826	0.0496626	1.20533
ENSMUSG00000022575	Gsdmd	gasdermin D	1.34458	0.0547682	0.0210272	32.5115
ENSMUSG00000040253	Gbp7	guanylate binding protein 7	3.31661	1.44e-06	0.00498225	5.15891
ENSMUSG00000105338	Gm43802	predicted gene 43802	3.08165	0.00122872	0.0138455	8.74321
ENSMUSG00000028268	Gbp3	guanylate binding protein 3	3.18128	0.0117132	0.00092563	61.3926
ENSMUSG00000040264	Gbp2b	guanylate binding protein 2b	2.07255	0.000244434	0.00404075	5.90409
ENSMUSG00000046761	Fam83h	family with sequence similarity 83, member H	0.847444	0.00359731	0.0238992	3.48811
ENSMUSG00000040213	Kyat3	kynurenine aminotransferase 3	-1.4563	0.0029134	0.0351066	30.9938
ENSMUSG00000065818	Snord35a	small nucleolar RNA, C/D box 35A	2.56142	3.96e-05	0.036336	57.467
ENSMUSG00000006398	Cdc20	cell division cycle 20	-1.71663	0.0123811	0.0230673	3.15958
ENSMUSG00000001131	Timp1	tissue inhibitor of metalloproteinase 1	3.44905	0.0356147	0.0356657	0.264485
ENSMUSG00000032089	Il10ra	interleukin 10 receptor, alpha	1.01415	0.00204179	0.0466635	3.58575
ENSMUSG00000041936	Agrn	agrin	2.27972	0.0079638	0.0200036	3.09933
ENSMUSG00000002227	Mov10	Mov10 RISC complex RNA helicase	1.7407	0.0271152	0.016474	3.82417
ENSMUSG00000035692	Isg15	ISG15 ubiquitin-like modifier	5.4044	0.0574106	0.0418314	79.6974
ENSMUSG00000020010	Vnn3	vanin 3	1.35041	0.0353032	0.00920585	202.742
ENSMUSG00000052270	Fpr2	formyl peptide receptor 2	1.6232	0.0455102	0.0190084	0.922199
ENSMUSG00000091549	Gm6548	predicted gene 6548	2.20624	0.0310366	0.0103239	10.1012
ENSMUSG00000057789	Bak1	BCL2-antagonist/killer 1	-0.142291	0.26802	0.0494001	21.4939
ENSMUSG00000024079	Eif2ak2	eukaryotic translation initiation factor 2-alpha kinase 2	2.37537	0.0161223	0.00520997	22.2141
ENSMUSG00000032280	Tle3	transducin-like enhancer of split 3	0.416748	0.48968	0.0255183	1.34814
ENSMUSG00000023963	Cyp39a1	cytochrome P450, family 39, subfamily a, polypeptide 1	-1.051	0.0262236	0.0376368	23.0318
ENSMUSG00000039601	Rcan2	regulator of calcineurin 2	0.523178	0.254491	0.0138455	6.71561
ENSMUSG00000023961	Enpp4	ectonucleotide pyrophosphatase/phosphodiesterase 4	1.57492	0.0395935	0.00313755	2.06432
ENSMUSG00000100228	Gm29257	predicted gene 29257	1.47109	0.265003	0.0430821	0.741691
ENSMUSG00000022221	Ripk3	receptor-interacting serine-threonine kinase 3	0.869707	0.0655456	0.019514	1.1267
ENSMUSG00000031583	Wrn	Werner syndrome RecQ like helicase	0.693534	0.190852	0.0455553	3.22436
ENSMUSG00000023882	Zfp54	zinc finger protein 54	0.926637	0.00783118	0.0468375	2.85178
ENSMUSG00000103285	Gm37274	predicted gene, 37274	2.10589	0.0378562	0.0300921	0.276291
ENSMUSG00000093938	Evi2b	ecotropic viral integration site 2b	2.15203	0.000350527	0.032738	4.05845
ENSMUSG00000078771	Evi2a	ecotropic viral integration site 2a	1.31808	0.0616613	0.00920585	1.44186
ENSMUSG00000027905	Ddx20	DEAD box helicase 20	0.264431	0.0328566	0.0399921	7.86976
ENSMUSG00000064137	Rhox8	reproductive homeobox 8	2.48682	0.0342403	0.00850529	1.68308
ENSMUSG00000039304	Tnfsf10	tumor necrosis factor (ligand) superfamily, member 10	2.59937	0.0133842	0.0380294	0.45
ENSMUSG00000064128	Cenpj	centromere protein J	1.40686	0.00278673	0.0227736	4.7794
ENSMUSG00000104835	Gm5547	predicted gene 5547	0.237459	0.642314	0.044363	0.735295
ENSMUSG00000037318	Traf3ip3	TRAF3 interacting protein 3	0.407564	0.0656235	0.00383678	1.58907
ENSMUSG00000063268	Parp10	poly (ADP-ribose) polymerase family, member 10	2.66678	0.00106162	0.026625	7.00434
ENSMUSG00000022564	Grina	glutamate receptor, ionotropic, N-methyl D-aspartate-associated protein 1 (glutamate binding)	1.55383	0.00227644	0.0103002	37.7067
ENSMUSG00000115946	Mirt2	myocardial infraction associated transcript 2	-0.252147	0.851506	0.0396279	0.876713
ENSMUSG00000035458	Tnni3	troponin I, cardiac 3	2.45576	0.00854785	0.0403939	0.437962
ENSMUSG00000115958	Gm28040	predicted gene, 28040	0.310667	0.332343	0.0472197	11.605
ENSMUSG00000098306	Gm28040	predicted gene, 28040	0.310667	0.332343	0.0472197	11.605
ENSMUSG00000084822	Myadml2os	myeloid-associated differentiation marker-like 2, opposite strand	-0.558558	0.266506	0.0187921	12.0301
ENSMUSG00000026581	Sell	selectin, lymphocyte	2.12241	0.0546179	0.0392856	0.537268
ENSMUSG00000020707	Rnf135	ring finger protein 135	1.67937	0.000306395	0.0146863	4.7165
ENSMUSG00000053613	Notumos	notum palmitoleoyl-protein carboxylesterase, opposite strand	-0.714666	0.225658	0.0475432	5.53544
ENSMUSG00000027901	Dennd2d	DENN/MADD domain containing 2D	0.764943	0.00141862	0.00991711	2.35205
ENSMUSG00000026578	Ccdc181	coiled-coil domain containing 181	-0.100383	0.79315	0.0309058	27.1477
ENSMUSG00000051998	Lax1	lymphocyte transmembrane adaptor 1	2.58388	0.003821	0.0300921	0.378249
ENSMUSG00000087361	0610043K17Rik	RIKEN cDNA 0610043K17 gene	1.46671	0.0156729	0.0342944	25.4922
ENSMUSG00000034353	Ramp1	receptor (calcitonin) activity modifying protein 1	-0.948685	0.0027349	0.016221	4.39248
ENSMUSG00000025044	Msr1	macrophage scavenger receptor 1	1.5522	0.00107078	0.023207	4.0256
ENSMUSG00000061272	Gm14173	predicted gene 14173	3.19518	0.0553559	0.0231231	0.904695
ENSMUSG00000026573	Xcl1	chemokine (C motif) ligand 1	2.8627	0.157401	0.047429	1.03089
ENSMUSG00000028189	Ctbs	chitobiase	0.222998	0.14471	0.0147738	2.06534
ENSMUSG00000028657	Ppt1	palmitoyl-protein thioesterase 1	-0.227838	0.396591	0.0142138	13.3233
ENSMUSG00000027951	Adar	adenosine deaminase, RNA-specific	2.29064	3.34e-06	0.028203	4.68608
ENSMUSG00000031594	Fgl1	fibrinogen-like protein 1	1.19562	0.00634652	0.0286868	491.539
ENSMUSG00000010453	Kansl3	KAT8 regulatory NSL complex subunit 3	0.577323	0.0113411	0.0264645	16.487
ENSMUSG00000014776	Nol3	nucleolar protein 3 (apoptosis repressor with CARD domain)	0.763925	0.0196961	0.0138455	2.72393
ENSMUSG00000027950	Chrnb2	cholinergic receptor, nicotinic, beta polypeptide 2 (neuronal)	2.08846	0.00391973	0.0299504	1.40004
ENSMUSG00000024254	Abcg8	ATP binding cassette subfamily G member 8	-1.5876	1.48e-05	0.010136	13.0432
ENSMUSG00000041577	Prelp	proline arginine-rich end leucine-rich repeat	-1.19436	0.00786268	0.044916	7.57566
ENSMUSG00000032565	Nudt16	nudix (nucleoside diphosphate linked moiety X)-type motif 16	0.00171617	0.995108	0.0208631	2.11449
ENSMUSG00000030536	Iqgap1	IQ motif containing GTPase activating protein 1	0.686751	0.212721	0.0472197	0.90015
ENSMUSG00000064612	Gm26457	predicted gene, 26457	2.69576	0.0885184	0.0376368	2.88603
ENSMUSG00000042429	Adora1	adenosine A1 receptor	-0.34812	0.256709	0.049834	7.29635
ENSMUSG00000070003	Ssbp4	single stranded DNA binding protein 4	1.6873	0.00254699	0.0187921	2.88772
ENSMUSG00000032484	Ngp	neutrophilic granule protein	0.286771	0.829089	0.0336785	0.818935
ENSMUSG00000040327	Cul9	cullin 9	1.0494	0.0293414	0.0233094	1.04151
ENSMUSG00000094627	Gm10182	predicted pseudogene 10182	-0.542146	0.225627	0.0191045	24.3081
ENSMUSG00000029763	Exoc4	exocyst complex component 4	-0.966133	0.00273727	0.00322569	3.04713
ENSMUSG00000059540	Tcea2	transcription elongation factor A (SII), 2	1.47706	0.0298314	0.040738	0.892667
ENSMUSG00000018899	Irf1	interferon regulatory factor 1	1.7814	4.42e-06	0.0248288	18.6809
ENSMUSG00000091955	Gm9844	predicted pseudogene 9844	2.00713	0.165248	0.0113284	4.68596
ENSMUSG00000034880	Mrpl34	mitochondrial ribosomal protein L34	-1.40503	0.00153526	0.0309058	147.381
ENSMUSG00000091191	Gm17334	predicted gene, 17334	1.5064	0.00075003	0.0356657	14.9384
ENSMUSG00000081769	Gm12216	predicted gene 12216	2.01853	0.0427107	0.0195006	1.24725
ENSMUSG00000034845	Plvap	plasmalemma vesicle associated protein	-1.53117	0.000805166	0.0124045	72.7057
ENSMUSG00000046718	Bst2	bone marrow stromal cell antigen 2	0.779515	0.223041	0.0233914	385.347
ENSMUSG00000084996	Gm11419	predicted gene 11419	2.06903	0.00366663	0.00841249	1.06821
ENSMUSG00000029561	Oasl2	2'-5' oligoadenylate synthetase-like 2	4.28201	0.00958881	0.0240837	1.98568
ENSMUSG00000087477	Gm13822	predicted gene 13822	4.47805	0.0126539	0.00939254	1.04978
ENSMUSG00000035352	Ccl12	chemokine (C-C motif) ligand 12	4.65719	0.0628089	0.0362242	0.128162
ENSMUSG00000043085	Tmem82	transmembrane protein 82	1.62274	0.000484033	0.0406234	16.3877
ENSMUSG00000073731	AI507597	expressed sequence AI507597	1.35796	0.00157585	0.0457492	31.6979
ENSMUSG00000002458	Rgs19	regulator of G-protein signaling 19	0.602384	0.121732	0.0183177	1.36524
ENSMUSG00000025586	Cpeb1	cytoplasmic polyadenylation element binding protein 1	0.971666	0.297832	0.0477762	0.26327
ENSMUSG00000025161	Slc16a3	solute carrier family 16 (monocarboxylic acid transporters), member 3	2.20288	0.0666909	0.0177478	0.191188
ENSMUSG00000031652	N4bp1	NEDD4 binding protein 1	0.965226	0.0281779	0.0322787	0.678067
ENSMUSG00000100512	Ovol3	ovo like zinc finger 3	1.00599	0.225546	0.0210272	1.95363
ENSMUSG00000000290	Itgb2	integrin beta 2	0.465682	0.055075	0.0457237	5.03423
ENSMUSG00000028958	Tmub1	transmembrane and ubiquitin-like domain containing 1	0.566598	0.0880378	0.0417487	9.41319
ENSMUSG00000024007	Ppil1	peptidylprolyl isomerase (cyclophilin)-like 1	1.12215	0.0010782	0.023207	21.8538
ENSMUSG00000025165	Sectm1a	secreted and transmembrane 1A	1.78912	0.00521919	0.00559281	2.31534
ENSMUSG00000009292	Trpm2	transient receptor potential cation channel, subfamily M, member 2	1.11134	0.0341836	0.028203	1.50802
ENSMUSG00000041926	Rnpep	arginyl aminopeptidase (aminopeptidase B)	1.4712	0.00661813	0.0286868	4.02649
ENSMUSG00000039307	Hexdc	hexosaminidase (glycosyl hydrolase family 20, catalytic domain) containing	0.774736	0.0135038	0.0200036	3.968
ENSMUSG00000041696	Rasl12	RAS-like, family 12	1.2597	0.118386	0.0347121	2.48228
ENSMUSG00000027219	Slc28a2	solute carrier family 28 (sodium-coupled nucleoside transporter), member 2	2.33988	0.00245033	0.0353534	0.297132
ENSMUSG00000053862	Slc51b	solute carrier family 51, beta subunit	1.18453	0.120337	0.0306682	37.0825
ENSMUSG00000105810	Gm43435	predicted gene 43435	0.808818	0.0438637	0.0455553	2.69633
ENSMUSG00000085741	5430405H02Rik	RIKEN cDNA 5430405H02 gene	1.62909	0.000366702	0.0261324	1.13385
ENSMUSG00000031845	Bco1	beta-carotene oxygenase 1	1.72878	0.00654094	0.0100035	52.4563
ENSMUSG00000019737	Syne4	spectrin repeat containing, nuclear envelope family member 4	1.16697	0.0800286	0.0450953	3.05126
ENSMUSG00000024013	Fgd2	FYVE, RhoGEF and PH domain containing 2	2.09451	0.000348481	0.0103002	1.41106
ENSMUSG00000029826	Zc3hav1	zinc finger CCCH type, antiviral 1	1.59732	0.0257682	0.0176599	12.9347
ENSMUSG00000062861	Zfp28	zinc finger protein 28	0.512302	0.165933	0.0455553	0.878043
ENSMUSG00000000732	Icosl	icos ligand	1.00122	0.0386469	0.03605	0.870769
ENSMUSG00000029925	Tbxas1	thromboxane A synthase 1, platelet	1.17998	0.0260034	0.0371946	0.910735
ENSMUSG00000038507	Parp12	poly (ADP-ribose) polymerase family, member 12	2.17957	4.56e-05	0.00498225	9.28237
ENSMUSG00000075040	Zfp408	zinc finger protein 408	1.68829	0.00742594	0.0399921	2.60086
ENSMUSG00000030827	Fgf21	fibroblast growth factor 21	-0.20725	0.344358	0.0346231	2.84096
ENSMUSG00000043953	Ccrl2	chemokine (C-C motif) receptor-like 2	2.65857	0.159642	0.0323037	0.299975
ENSMUSG00000035443	Thyn1	thymocyte nuclear protein 1	0.739639	0.0102074	0.0103239	11.381
ENSMUSG00000029915	Clec5a	C-type lectin domain family 5, member a	2.77588	0.214117	0.0233094	0.23188
ENSMUSG00000028859	Csf3r	colony stimulating factor 3 receptor (granulocyte)	2.96582	0.0685585	0.00920585	0.825123
ENSMUSG00000073758	Sh3d21	SH3 domain containing 21	0.581308	0.163049	0.0400119	1.92087
ENSMUSG00000108650	Gm44867	predicted gene 44867	3.44017	0.0911283	0.0152323	0.159101
ENSMUSG00000029368	Alb	albumin	-1.48867	0.00222163	0.0111187	83666.5
ENSMUSG00000074264	Amy1	amylase 1, salivary	-1.75194	6.16e-05	0.00780486	155.568
ENSMUSG00000001025	S100a6	S100 calcium binding protein A6 (calcyclin)	2.02642	0.132599	0.0336265	1.23103
ENSMUSG00000056054	S100a8	S100 calcium binding protein A8 (calgranulin A)	4.94893	0.131002	0.00331391	0.868149
ENSMUSG00000056071	S100a9	S100 calcium binding protein A9 (calgranulin B)	4.14706	0.0826142	0.0195445	27.0687
ENSMUSG00000024036	Slc37a1	solute carrier family 37 (glycerol-3-phosphate transporter), member 1	2.81274	0.0919236	0.0317872	0.752698
ENSMUSG00000054404	Slfn5	schlafen 5	2.80543	0.0187974	0.00920585	5.84411
ENSMUSG00000055805	Fmnl1	formin-like 1	1.39163	0.0472408	0.0482355	1.53311
ENSMUSG00000027639	Samhd1	SAM domain and HD domain, 1	2.50996	0.013082	0.0174184	7.24497
ENSMUSG00000035208	Slfn8	schlafen 8	3.82562	0.0276882	0.00387156	4.42797
ENSMUSG00000029380	Cxcl1	chemokine (C-X-C motif) ligand 1	4.18614	0.182054	0.0214273	7.10281
ENSMUSG00000078763	Slfn1	schlafen 1	3.44329	0.0544804	0.0260357	1.17247
ENSMUSG00000027907	S100a11	S100 calcium binding protein A11	2.70517	0.000212591	0.00615056	57.5203
ENSMUSG00000026678	Rgs5	regulator of G-protein signaling 5	-1.05718	0.000181403	0.016221	12.6826
ENSMUSG00000035673	Sbno2	strawberry notch 2	1.82	1.26e-05	0.0352782	6.69817
ENSMUSG00000000204	Slfn4	schlafen 4	6.95904	0.00712454	0.0133676	0.537528
ENSMUSG00000087107	AI662270	expressed sequence AI662270	1.48402	0.00206842	0.00920585	2.61133
ENSMUSG00000083161	Gm11427	predicted gene 11427	1.76381	0.00481447	0.0306682	2.21316
ENSMUSG00000026088	Mitd1	MIT, microtubule interacting and transport, domain containing 1	1.14577	0.001095	0.00615056	13.8807
ENSMUSG00000092540	Gm8738	predicted gene 8738	2.24787	0.0143065	0.0474234	0.847717
ENSMUSG00000048440	Cyp4f16	cytochrome P450, family 4, subfamily f, polypeptide 16	-0.163872	0.62204	0.0275836	2.6028
ENSMUSG00000028367	Txn1	thioredoxin 1	0.800736	0.138791	0.0428861	85.0455
ENSMUSG00000095325	Zfp870	zinc finger protein 870	0.506332	0.0393552	0.0138509	1.71588
ENSMUSG00000053390	Zfp952	zinc finger protein 952	1.03971	0.0098858	0.0293748	2.02975
ENSMUSG00000030659	Nucb2	nucleobindin 2	2.67316	0.00480976	0.0342944	44.6613
ENSMUSG00000024300	Myo1f	myosin IF	1.38896	0.0500448	0.021873	1.24611
ENSMUSG00000041012	Cmtm8	CKLF-like MARVEL transmembrane domain containing 8	0.67225	0.100105	0.0349302	65.8731
ENSMUSG00000041548	Hspb8	heat shock protein 8	0.368792	0.429248	0.0163511	70.6794
ENSMUSG00000086813	Gm13657	predicted gene 13657	-0.366674	0.276222	0.0283754	2.14569
ENSMUSG00000002897	Il17ra	interleukin 17 receptor A	0.92187	0.219888	0.021944	6.69256
ENSMUSG00000029413	Naaa	N-acylethanolamine acid amidase	1.43815	0.00889452	0.00872883	2.69024
ENSMUSG00000064043	Trerf1	transcriptional regulating factor 1	1.16714	0.0477387	0.047578	0.240761
ENSMUSG00000023982	Guca1a	guanylate cyclase activator 1a (retina)	1.47748	0.024529	0.0157196	2.66202
ENSMUSG00000046822	Slc39a3	solute carrier family 39 (zinc transporter), member 3	0.419663	0.40172	0.0152611	2.69728
ENSMUSG00000035011	Zbtb7a	zinc finger and BTB domain containing 7a	0.921918	0.0242682	0.0309058	16.3371
ENSMUSG00000024457	Trim26	tripartite motif-containing 26	1.04734	0.00181919	0.0162079	24.8918
ENSMUSG00000030111	A2m	alpha-2-macroglobulin	6.61883	0.0253249	0.0397801	0.0919709
ENSMUSG00000051790	Nlgn2	neuroligin 2	2.80499	0.00174997	0.0158101	0.568952
ENSMUSG00000034842	Art3	ADP-ribosyltransferase 3	2.60449	0.197296	0.02913	0.794237
ENSMUSG00000034855	Cxcl10	chemokine (C-X-C motif) ligand 10	5.0762	0.0795706	0.0174184	1.49375
ENSMUSG00000060183	Cxcl11	chemokine (C-X-C motif) ligand 11	3.42377	0.000641672	0.034558	2.10973
ENSMUSG00000035186	Ubd	ubiquitin D	1.64625	0.221266	0.0455553	8.49826
ENSMUSG00000103558	Gm38220	predicted gene, 38220	1.03037	0.117941	0.0400759	2.17211
ENSMUSG00000085385	Snhg17	small nucleolar RNA host gene 17	2.12723	0.00414241	0.034558	2.58099
ENSMUSG00000074213	Gm10642	predicted gene 10642	-0.593626	0.0140325	0.0497975	3.73686
ENSMUSG00000038775	Vill	villin-like	0.566601	0.118653	0.0138455	1.04276
ENSMUSG00000083168	Gm14201	predicted gene 14201	3.13292	0.0420041	0.0169318	0.430619
ENSMUSG00000020261	Slc36a1	solute carrier family 36 (proton/amino acid symporter), member 1	1.07548	0.0239771	0.0138178	3.86321
ENSMUSG00000106734	Gm20559	predicted gene, 20559	4.64593	0.006416	0.0229918	2.35772
ENSMUSG00000047735	Samd9l	sterile alpha motif domain containing 9-like	3.27638	0.00038775	0.00560543	8.99062
ENSMUSG00000010651	Acaa1b	acetyl-Coenzyme A acyltransferase 1B	-1.54705	0.000112551	0.0190084	517.562
ENSMUSG00000106930	Gm6450	predicted gene 6450	3.64852	0.00750962	0.0455553	1.48105
ENSMUSG00000097113	Gm19705	predicted gene, 19705	1.00486	0.0116965	0.0147738	3.29207
ENSMUSG00000078435	AU041133	expressed sequence AU041133	1.08142	0.0615775	0.0299548	1.31915
ENSMUSG00000019577	Pdk4	pyruvate dehydrogenase kinase, isoenzyme 4	-1.49158	0.00610475	0.021873	11.331
ENSMUSG00000034591	Slc41a2	solute carrier family 41, member 2	1.63192	0.0698639	0.00820574	3.59388
ENSMUSG00000038866	Zcchc2	zinc finger, CCHC domain containing 2	1.34399	0.000426283	0.0357207	8.15491
ENSMUSG00000074622	Mafb	v-maf musculoaponeurotic fibrosarcoma oncogene family, protein B (avian)	-0.348844	0.251338	0.0210272	21.0314
ENSMUSG00000033508	Asprv1	aspartic peptidase, retroviral-like 1	3.91313	0.179126	0.0183177	0.153503
ENSMUSG00000026395	Ptprc	protein tyrosine phosphatase, receptor type, C	1.25918	0.000243826	0.00615056	1.3401
ENSMUSG00000044827	Tlr1	toll-like receptor 1	2.5758	0.0242107	0.0318394	0.379134
ENSMUSG00000104291	A130071D04Rik	RIKEN cDNA A130071D04 gene	3.47436	0.00374945	0.00615056	1.05851
ENSMUSG00000105283	Gm33370	predicted gene, 33370	0.712937	0.0690768	0.0134025	10.2869
ENSMUSG00000101211	Gm28818	predicted gene 28818	1.88842	0.00136729	0.015548	0.752897
ENSMUSG00000082292	Gm12250	predicted gene 12250	4.28865	0.0292563	0.0475432	4.39278
ENSMUSG00000078853	Igtp	interferon gamma induced GTPase	2.4399	0.000284731	0.0203595	72.1235
ENSMUSG00000032528	Vipr1	vasoactive intestinal peptide receptor 1	-1.29023	0.000339594	0.0138455	25.5914
ENSMUSG00000040017	Saa4	serum amyloid A 4	0.24691	0.0700959	0.0483806	1031.96
ENSMUSG00000076441	Ass1	argininosuccinate synthetase 1	-3.15017	0.00132281	0.0389603	2493.81
ENSMUSG00000032690	Oas2	2'-5' oligoadenylate synthetase 2	3.59356	5.27e-05	0.0213832	0.919744
ENSMUSG00000028457	Atp8b5	ATPase, class I, type 8B, member 5	0.669077	0.0509401	0.00387156	0.617201
ENSMUSG00000001166	Oas1c	2'-5' oligoadenylate synthetase 1C	2.4844	0.00227648	0.0400119	0.549849
ENSMUSG00000029605	Oas1b	2'-5' oligoadenylate synthetase 1B	3.73613	0.0011428	0.00860592	0.968708
ENSMUSG00000033898	Cfhr2	complement factor H-related 2	-1.69984	0.000436884	0.0167888	240.095
ENSMUSG00000087142	Gm12454	predicted gene 12454	2.54569	0.00413568	0.0317872	0.250385
ENSMUSG00000030577	Cd22	CD22 antigen	1.12466	0.0134178	0.0425719	0.740266
ENSMUSG00000029204	Rhoh	ras homolog family member H	2.04166	0.0051478	0.0210272	0.261127
ENSMUSG00000026180	Cxcr2	chemokine (C-X-C motif) receptor 2	3.98099	0.0405262	0.0331567	0.321636
ENSMUSG00000079227	Ccr5	chemokine (C-C motif) receptor 5	0.778396	0.168831	0.0246066	1.56127
ENSMUSG00000042726	Trafd1	TRAF type zinc finger domain containing 1	1.77639	2.42e-05	0.0322518	15.1105
ENSMUSG00000040528	Milr1	mast cell immunoglobulin like receptor 1	0.864426	0.195875	0.0393733	1.34641
ENSMUSG00000005800	Mmp8	matrix metallopeptidase 8	4.07361	0.0194376	0.00920585	0.121182
ENSMUSG00000035572	Dcaf10	DDB1 and CUL4 associated factor 10	-1.33606	0.00104082	0.0402211	5.03609
ENSMUSG00000035517	Tdrd7	tudor domain containing 7	0.841205	0.116953	0.0450953	8.12431
ENSMUSG00000026358	Rgs1	regulator of G-protein signaling 1	1.50862	0.237798	0.0389603	0.632896
ENSMUSG00000025888	Casp1	caspase 1	1.49267	0.00355781	0.0181818	3.23987
ENSMUSG00000033538	Casp4	caspase 4, apoptosis-related cysteine peptidase	3.01336	0.0400722	0.00850529	1.34516
ENSMUSG00000050578	Mmp13	matrix metallopeptidase 13	3.1361	0.198444	0.0296001	0.0980528
ENSMUSG00000037860	Aim2	absent in melanoma 2	0.790372	0.00319566	0.0293748	1.97325
ENSMUSG00000037849	Ifi206	interferon activated gene 206	2.79261	0.0333575	0.0450953	1.21222
ENSMUSG00000073491	Ifi213	interferon activated gene 213	4.01072	9.71e-06	0.0295143	1.78583
ENSMUSG00000043263	Ifi209	interferon activated gene 209	2.67064	0.00864491	0.0191045	2.31401
ENSMUSG00000066677	Ifi208	interferon activated gene 208	2.53786	0.00525935	0.00920585	0.918378
ENSMUSG00000073490	Ifi207	interferon activated gene 207	2.2326	8.47e-05	0.0222383	4.12892
ENSMUSG00000073489	Ifi204	interferon activated gene 204	1.89864	0.0134959	0.0103002	12.2908
ENSMUSG00000090272	Mndal	myeloid nuclear differentiation antigen like	2.75575	0.00238414	0.0103239	33.2063
ENSMUSG00000026536	Ifi211	interferon activated gene 211	3.1076	0.0150682	0.0176852	12.6444
ENSMUSG00000027009	Itga4	integrin alpha 4	2.70284	0.0647878	0.0233094	1.49126
ENSMUSG00000039997	Ifi203	interferon activated gene 203	3.14076	0.00586815	0.0424635	2.50776
ENSMUSG00000043059	Zfp513	zinc finger protein 513	1.57021	0.00684096	0.0138455	10.9313
ENSMUSG00000078485	Plekhn1	pleckstrin homology domain containing, family N member 1	1.90834	0.0471026	0.00920585	0.295134
ENSMUSG00000106717	Gm42798	predicted gene 42798	1.78373	0.0357928	0.0322518	0.542835
ENSMUSG00000034850	Tmem127	transmembrane protein 127	0.0897182	0.799429	0.0400119	24.0397
ENSMUSG00000000317	Bcl6b	B cell CLL/lymphoma 6, member B	2.08516	0.101448	0.0406892	0.790589
ENSMUSG00000018921	Pelp1	proline, glutamic acid and leucine rich protein 1	0.502375	0.306779	0.021944	40.2091
ENSMUSG00000056687	Gm11696	predicted gene 11696	1.10681	0.15754	0.0167715	0.913504
ENSMUSG00000087185	Gm13872	predicted gene 13872	-1.95579	0.00593939	0.039318	5.20692
ENSMUSG00000042901	Aida	axin interactor, dorsalization associated	1.56808	0.000109618	0.00834719	2.17324
ENSMUSG00000035004	Igsf6	immunoglobulin superfamily, member 6	1.37067	0.000316443	0.0147738	15.2853
ENSMUSG00000029699	Ssc4d	scavenger receptor cysteine rich family, 4 domains	0.322771	0.359828	0.0418446	0.940859
ENSMUSG00000004952	Rasa4	RAS p21 protein activator 4	2.47544	0.0252861	0.0200036	0.507248
ENSMUSG00000000275	Trim25	tripartite motif-containing 25	0.802378	0.000926985	0.0146863	11.6126
ENSMUSG00000070427	Il18bp	interleukin 18 binding protein	1.76019	0.000106451	0.015448	5.88876
ENSMUSG00000099481	Xndc1	Xrcc1 N-terminal domain containing 1	1.12933	0.00126322	0.0400759	4.37344
ENSMUSG00000010911	Apip	APAF1 interacting protein	-0.250725	0.321502	0.0161003	40.624
ENSMUSG00000027399	Il1a	interleukin 1 alpha	0.98021	0.059761	0.0221517	2.91591
ENSMUSG00000037902	Sirpa	signal-regulatory protein alpha	0.95439	0.10061	0.0404462	7.675
ENSMUSG00000025479	Cyp2e1	cytochrome P450, family 2, subfamily e, polypeptide 1	-2.29641	0.00199082	0.0353534	1970.18
ENSMUSG00000030966	Trim21	tripartite motif-containing 21	2.11232	0.000169322	0.0172517	4.90885
ENSMUSG00000036526	Card11	caspase recruitment domain family, member 11	1.45221	0.0221476	0.0306682	0.474015
ENSMUSG00000025324	Atp10a	ATPase, class V, type 10A	2.5613	0.119756	0.0173051	0.211817
ENSMUSG00000034641	Cd300ld	CD300 molecule like family member d	0.458988	0.448321	0.021873	32.8463
ENSMUSG00000032698	Lmo2	LIM domain only 2	1.15067	0.124907	0.0224348	3.39791
ENSMUSG00000103882	Gm37452	predicted gene, 37452	1.6131	0.0614693	0.0119936	1.65127
ENSMUSG00000047798	Cd300lf	CD300 molecule like family member F	2.70516	4.65e-06	0.00404075	1.86669
ENSMUSG00000018459	Slc13a3	solute carrier family 13 (sodium-dependent dicarboxylate transporter), member 3	2.41833	0.0253113	0.0138455	11.0525
ENSMUSG00000025492	Ifitm3	interferon induced transmembrane protein 3	0.190622	0.606102	0.0414757	919.291
ENSMUSG00000030745	Il21r	interleukin 21 receptor	2.14956	0.0733688	0.0123346	0.786278
ENSMUSG00000029322	Plac8	placenta-specific 8	2.28222	0.028597	0.021036	6.25481
ENSMUSG00000025498	Irf7	interferon regulatory factor 7	2.87659	0.0120117	0.0444773	37.7962
ENSMUSG00000057219	Armc7	armadillo repeat containing 7	0.647376	0.0637529	0.0322518	6.41535
ENSMUSG00000020437	Myo1g	myosin IG	1.50834	0.00120024	0.0107631	0.474031
ENSMUSG00000085156	Snhg15	small nucleolar RNA host gene 15	1.71499	0.00124152	0.00920585	5.02592
ENSMUSG00000040483	Xaf1	XIAP associated factor 1	2.74702	0.00668409	0.0292771	5.79247
ENSMUSG00000026956	Uap1l1	UDP-N-acteylglucosamine pyrophosphorylase 1-like 1	-0.751912	0.0298667	0.0390899	1.50618
ENSMUSG00000007987	Ift22	intraflagellar transport 22	-0.343587	0.247845	0.021036	3.14966
ENSMUSG00000074578	Zfas1	zinc finger, NFX1-type containing 1, antisense RNA 1	1.87807	0.00011852	0.0286868	4.93905
ENSMUSG00000077515	Gm25878	predicted gene, 25878	5.37447	0.0791498	0.00337735	0.517296
ENSMUSG00000037411	Serpine1	serine (or cysteine) peptidase inhibitor, clade E, member 1	4.83762	0.183786	0.0381653	0.0732134
ENSMUSG00000006418	Rnf114	ring finger protein 114	0.553671	0.269662	0.0461947	33.9695
ENSMUSG00000085087	Gm13528	predicted gene 13528	0.470833	0.444357	0.0389603	10.5396
ENSMUSG00000078799	Sult2a5	sulfotransferase family 2A, dehydroepiandrosterone (DHEA)-preferring, member 5	10	0.0283811	0.0360853	2.10673
ENSMUSG00000038811	Gngt2	guanine nucleotide binding protein (G protein), gamma transducing activity polypeptide 2	0.464643	0.203926	0.0497535	42.436
ENSMUSG00000027078	Ube2l6	ubiquitin-conjugating enzyme E2L 6	-0.350734	0.436055	0.0299537	113.582
ENSMUSG00000027133	Nop10	NOP10 ribonucleoprotein	-2.09378	9.76e-05	0.021944	51.7095
ENSMUSG00000038534	Osbpl7	oxysterol binding protein-like 7	0.769458	0.208598	0.0322518	0.614592
ENSMUSG00000026875	Traf1	TNF receptor-associated factor 1	2.67863	0.160248	0.0112823	0.208043
ENSMUSG00000027358	Bmp2	bone morphogenetic protein 2	-0.64668	0.0306029	0.0480377	2.82128
ENSMUSG00000087382	Ctcflos	CCCTC-binding factor (zinc finger protein)-like, opposite strand	2.89367	0.0279861	0.0162079	0.728755
ENSMUSG00000027514	Zbp1	Z-DNA binding protein 1	4.68837	0.0031259	0.0104573	12.4292
ENSMUSG00000036281	Snapc4	small nuclear RNA activating complex, polypeptide 4	1.48827	0.014834	0.0342944	2.73284
ENSMUSG00000027347	Rasgrp1	RAS guanyl releasing protein 1	1.93977	0.00886996	0.0210272	0.289518
ENSMUSG00000016256	Ctsz	cathepsin Z	-0.166304	0.710106	0.0263397	533.669
ENSMUSG00000046814	Gchfr	GTP cyclohydrolase I feedback regulator	-2.01274	0.00199404	0.00302412	102.804
ENSMUSG00000032869	Psmf1	proteasome (prosome, macropain) inhibitor subunit 1	0.128116	0.771371	0.00454664	7.59862
ENSMUSG00000036249	Rbm43	RNA binding motif protein 43	1.1687	0.00913881	0.0190084	2.25124
ENSMUSG00000026946	Nmi	N-myc (and STAT) interactor	0.282705	0.610583	0.039109	83.4059

## Sheet: DE genes for rMHV_16 hpi
ENSMUSG Number	Gene name	Gene description	log2FoldChange	pval	padj	baseline
ENSMUSG00000064346	mt-Tw	mitochondrially encoded tRNA tryptophan	1.5488	0.00184902	0.0365342	230.052
ENSMUSG00000064354	mt-Co2	mitochondrially encoded cytochrome c oxidase II	1.43708	0.0018805	0.0367338	136.34
ENSMUSG00000064357	mt-Atp6	mitochondrially encoded ATP synthase 6	1.30678	0.00415137	0.0459058	301.28
ENSMUSG00000064360	mt-Nd3	mitochondrially encoded NADH dehydrogenase 3	1.32473	0.00536294	0.0497384	646.112
ENSMUSG00000022821	Hgd	homogentisate 1, 2-dioxygenase	-1.14049	0.000194338	0.0224719	182.175
ENSMUSG00000021361	Tmem14c	transmembrane protein 14C	-1.99358	0.000472099	0.0256712	148.944
ENSMUSG00000051255	Gm6563	predicted pseudogene 6563	-1.44518	0.0019728	0.0372233	121.748
ENSMUSG00000074826	Gm10767	predicted gene 10767	-1.05078	0.000675501	0.0284762	215.685
ENSMUSG00000090942	F830016B08Rik	RIKEN cDNA F830016B08 gene	2.4647	0.000741552	0.0289478	9.62109
ENSMUSG00000059363	Fxn	frataxin	-1.18741	0.00395703	0.0452992	35.7382
ENSMUSG00000024902	Mrpl11	mitochondrial ribosomal protein L11	-1.32119	0.00155837	0.034929	23.3092
ENSMUSG00000021364	Elovl2	elongation of very long chain fatty acids (FEN1/Elo2, SUR4/Elo3, yeast)-like 2	-1.52188	0.000799654	0.0290295	89.6801
ENSMUSG00000091264	Smim13	small integral membrane protein 13	-1.28036	0.000437846	0.0252112	2.92888
ENSMUSG00000080268	Brms1	breast cancer metastasis-suppressor 1	-1.00603	0.00321023	0.0425465	117.303
ENSMUSG00000021366	Hivep1	human immunodeficiency virus type I enhancer binding protein 1	1.03458	0.00501137	0.0486735	1.34083
ENSMUSG00000021024	Psma6	proteasome subunit alpha 6	-2.1082	0.00324111	0.0425531	161.979
ENSMUSG00000022364	Tbc1d31	TBC1 domain family, member 31	-1.35443	0.000612126	0.0279529	7.92834
ENSMUSG00000031347	Cetn2	centrin 2	-2.23852	0.00171495	0.0362087	52.343
ENSMUSG00000024844	Banf1	BAF nuclear assembly factor 1	-1.02992	0.0031737	0.0424193	76.7047
ENSMUSG00000041912	Tdrkh	tudor and KH domain containing protein	-1.4456	0.000459816	0.0256712	4.04431
ENSMUSG00000022450	Ndufa6	NADH:ubiquinone oxidoreductase subunit A6	-1.24744	0.00500136	0.0486735	1259.24
ENSMUSG00000095098	Ccdc85b	coiled-coil domain containing 85B	-1.38507	0.00429168	0.0461933	71.9865
ENSMUSG00000021947	Cryl1	crystallin, lambda 1	-2.50876	0.00298333	0.0417407	7.6364
ENSMUSG00000094806	Cyp2d10	cytochrome P450, family 2, subfamily d, polypeptide 10	-1.59062	0.00252709	0.0400647	325.955
ENSMUSG00000021951	Eef1akmt1	EEF1A alpha lysine methyltransferase 1	-1.79242	0.00211705	0.0381638	10.3104
ENSMUSG00000036376	Abt1	activator of basal transcription 1	-1.71228	0.00445062	0.0469154	42.1373
ENSMUSG00000109695	Gm31166	predicted gene, 31166	1.51012	0.00279543	0.0411608	2.28177
ENSMUSG00000022354	Ndufb9	NADH:ubiquinone oxidoreductase subunit B9	-1.85781	0.00109057	0.0315991	1314.27
ENSMUSG00000022489	Pde1b	phosphodiesterase 1B, Ca2+-calmodulin dependent	1.78535	0.0013781	0.0340145	1.79901
ENSMUSG00000016319	Slc25a5	solute carrier family 25 (mitochondrial carrier, adenine nucleotide translocator), member 5	-1.67156	0.00161415	0.0354442	186.106
ENSMUSG00000022961	Son	Son DNA binding protein	1.10939	0.00396104	0.045304	26.7172
ENSMUSG00000027961	Lrrc39	leucine rich repeat containing 39	1.29101	0.00391525	0.0451644	5.0493
ENSMUSG00000109764	Klkb1	kallikrein B, plasma 1	-1.2103	0.00533479	0.0495868	91.2898
ENSMUSG00000022111	Uchl3	ubiquitin carboxyl-terminal esterase L3 (ubiquitin thiolesterase)	-1.88488	0.00165758	0.0358842	87.1354
ENSMUSG00000031896	Ctrl	chymotrypsin-like	4.72372	0.000760434	0.0289562	0.217565
ENSMUSG00000068245	Phf11d	PHD finger protein 11D	3.19423	0.00492462	0.0485583	2.57536
ENSMUSG00000032271	Nnmt	nicotinamide N-methyltransferase	1.63631	4.48747e-05	0.0130738	57.5947
ENSMUSG00000091144	Phf11c	PHD finger protein 11C	2.21755	0.000174577	0.0222259	5.20455
ENSMUSG00000090026	Gm15996	predicted gene 15996	-1.19577	0.00332344	0.0430068	78.3779
ENSMUSG00000030237	Slco1a4	solute carrier organic anion transporter family, member 1a4	-2.1064	0.00131949	0.0338469	21.116
ENSMUSG00000074469	Gm15348	predicted gene 15348	4.89584	0.000432036	0.0252112	0.112011
ENSMUSG00000022146	Osmr	oncostatin M receptor	2.65591	0.00442045	0.046899	0.255867
ENSMUSG00000021598	Med10	mediator complex subunit 10	-1.28345	0.00370318	0.0445927	52.5812
ENSMUSG00000067203	H2-K2	histocompatibility 2, K region locus 2	2.40386	0.000808086	0.0290295	32.8341
ENSMUSG00000021646	Mccc2	methylcrotonoyl-Coenzyme A carboxylase 2 (beta)	-1.45693	0.00196279	0.0372233	69.7969
ENSMUSG00000041698	Slco1a1	solute carrier organic anion transporter family, member 1a1	-1.6127	0.00285916	0.0415643	109.921
ENSMUSG00000029022	Miip	migration and invasion inhibitory protein	1.21726	0.00453787	0.0473864	14.04
ENSMUSG00000031639	Tlr3	toll-like receptor 3	2.7059	0.00025905	0.0237399	1.29374
ENSMUSG00000043740	B430306N03Rik	RIKEN cDNA B430306N03 gene	2.63894	0.00140853	0.0340145	0.384896
ENSMUSG00000097413	A830052D11Rik	RIKEN cDNA A830052D11 gene	-2.03543	0.00196912	0.0372233	5.56342
ENSMUSG00000031441	Atp11a	ATPase, class VI, type 11A	4.28811	0.00465997	0.0479275	0.647935
ENSMUSG00000090964	Gm17206	predicted gene 17206	-2.09945	0.000438055	0.0252112	72.3761
ENSMUSG00000033004	Mycbp2	MYC binding protein 2, E3 ubiquitin protein ligase	1.48742	0.00119183	0.0328867	1.46348
ENSMUSG00000018042	Cyb5r3	cytochrome b5 reductase 3	-2.00407	0.00360547	0.0442918	1691.26
ENSMUSG00000050390	C77080	expressed sequence C77080	-1.05622	0.000773213	0.0290295	10.6886
ENSMUSG00000024378	Stard4	StAR-related lipid transfer (START) domain containing 4	-1.24456	0.00106797	0.0313219	21.4991
ENSMUSG00000022663	Atg3	autophagy related 3	-1.86491	0.00101389	0.031014	288.08
ENSMUSG00000106073	Gm42892	predicted gene 42892	1.90388	0.00137599	0.0340145	0.278766
ENSMUSG00000029864	Gstk1	glutathione S-transferase kappa 1	-1.41206	0.00269048	0.0409439	112.002
ENSMUSG00000021606	Ndufs6	NADH:ubiquinone oxidoreductase core subunit S6	-1.57726	0.00113838	0.0322431	670.191
ENSMUSG00000040274	Cdk6	cyclin-dependent kinase 6	1.17047	0.0047682	0.0483122	1.27959
ENSMUSG00000019883	Echdc1	enoyl Coenzyme A hydratase domain containing 1	-1.48962	0.00497043	0.0486735	43.4036
ENSMUSG00000038876	Rnf146	ring finger protein 146	-1.0672	0.00188274	0.0367338	35.1867
ENSMUSG00000040771	Oard1	O-acyl-ADP-ribose deacylase 1	-1.18252	0.000582221	0.0277989	77.3083
ENSMUSG00000029462	Vps29	VPS29 retromer complex component	-1.7122	0.000774708	0.0290295	11.2195
ENSMUSG00000097006	9530082P21Rik	RIKEN cDNA 9530082P21 gene	2.1009	0.00024849	0.0237399	2.4925
ENSMUSG00000029463	Fam216a	family with sequence similarity 216, member A	-2.04949	0.000623349	0.0279529	9.77144
ENSMUSG00000093916	Gm379	predicted gene 379	2.09873	0.00172641	0.0362662	2.51355
ENSMUSG00000066878	Gm10184	predicted pseudogene 10184	-1.83089	0.00361446	0.0443158	3.54888
ENSMUSG00000085826	Gm15638	predicted gene 15638	1.09363	0.00479018	0.0484165	1.15724
ENSMUSG00000029009	Mthfr	methylenetetrahydrofolate reductase	1.65846	0.00255358	0.0401814	2.84028
ENSMUSG00000021286	Zfyve21	zinc finger, FYVE domain containing 21	-1.5545	0.00290971	0.0417036	27.1105
ENSMUSG00000022656	Nectin3	nectin cell adhesion molecule 3	-1.30692	0.00119912	0.0328867	3.66007
ENSMUSG00000041653	Pnpla3	patatin-like phospholipase domain containing 3	2.08422	0.00269524	0.0409439	2.97151
ENSMUSG00000031708	Tecr	trans-2,3-enoyl-CoA reductase	-1.53627	0.00151378	0.0344261	167.724
ENSMUSG00000084899	Gm15344	predicted gene 15344	1.30404	0.000744137	0.0289478	12274.7
ENSMUSG00000068874	Selenbp1	selenium binding protein 1	-1.3242	0.00300079	0.0418385	139.716
ENSMUSG00000060143	Gm10076	predicted gene 10076	-1.95048	0.00313083	0.0421313	394.346
ENSMUSG00000000171	Sdhd	succinate dehydrogenase complex, subunit D, integral membrane protein	-1.7068	0.00304685	0.0420714	166.412
ENSMUSG00000039016	Timm8b	translocase of inner mitochondrial membrane 8B	-1.35862	0.00166479	0.0358842	260.709
ENSMUSG00000023262	Acy1	aminoacylase 1	-1.16872	0.00178536	0.0363953	14.3938
ENSMUSG00000000753	Serpinf1	serine (or cysteine) peptidase inhibitor, clade F, member 1	-1.65641	0.00064855	0.0280758	363.67
ENSMUSG00000032348	Gsta4	glutathione S-transferase, alpha 4	-2.96093	9.92799e-05	0.019445	139.939
ENSMUSG00000074183	Gsta1	glutathione S-transferase, alpha 1 (Ya)	-3.03177	0.00184663	0.0365342	27.6343
ENSMUSG00000000168	Dlat	dihydrolipoamide S-acetyltransferase (E2 component of pyruvate dehydrogenase complex)	-1.35236	0.00225207	0.0390349	8.43352
ENSMUSG00000057933	Gsta2	glutathione S-transferase, alpha 2 (Yc2)	-4.39031	0.000116067	0.019769	115.006
ENSMUSG00000020455	Trim11	tripartite motif-containing 11	1.4653	0.000283257	0.0237399	11.5515
ENSMUSG00000037815	Ctnna1	catenin (cadherin associated protein), alpha 1	-1.08829	0.0049802	0.0486735	80.7352
ENSMUSG00000030079	Ruvbl1	RuvB-like protein 1	-1.41943	0.00427357	0.0461165	93.8348
ENSMUSG00000056144	Trim34a	tripartite motif-containing 34A	1.85071	0.00149286	0.0343359	4.38673
ENSMUSG00000087190	D430001F17Rik	RIKEN cDNA D430001F17 gene	-2.88359	0.000461249	0.0256712	21.8504
ENSMUSG00000039680	Mrps6	mitochondrial ribosomal protein S6	-1.34515	0.00304754	0.0420714	29.2069
ENSMUSG00000045795	Whamm	WAS protein homolog associated with actin, golgi membranes and microtubules	1.05611	0.00136651	0.0340145	64.6227
ENSMUSG00000066553	Gm6969	predicted pseudogene 6969	-2.46795	0.00235932	0.0395641	2.67398
ENSMUSG00000030742	Lat	linker for activation of T cells	2.6262	0.00525305	0.0491906	0.374176
ENSMUSG00000038217	Tlcd2	TLC domain containing 2	-1.32612	0.00363995	0.0443965	349.553
ENSMUSG00000105135	Gm43667	predicted gene 43667	-1.86957	0.000367411	0.0246467	5.12748
ENSMUSG00000049624	Slc17a5	solute carrier family 17 (anion/sugar transporter), member 5	-1.15385	0.00282368	0.0415263	7.69068
ENSMUSG00000000296	Tpd52l1	tumor protein D52-like 1	-3.02807	0.00218682	0.0387116	68.0584
ENSMUSG00000031095	Cul4b	cullin 4B	-1.27311	0.0030942	0.0421313	15.8205
ENSMUSG00000054422	Fabp1	fatty acid binding protein 1, liver	-1.63867	0.000678682	0.0284762	89183.4
ENSMUSG00000028617	Lrrc42	leucine rich repeat containing 42	-1.04285	0.000701484	0.0286026	23.1512
ENSMUSG00000074158	Zfp976	zinc finger protein 976	1.33737	0.00100972	0.031014	2.96662
ENSMUSG00000037058	Paip2	polyadenylate-binding protein-interacting protein 2	-1.74909	0.00542827	0.0499401	192.551
ENSMUSG00000016495	Plgrkt	plasminogen receptor, C-terminal lysine transmembrane protein	2.29714	0.000634284	0.0279529	4.84431
ENSMUSG00000016496	Cd274	CD274 antigen	4.06294	0.000839484	0.0295555	4.47795
ENSMUSG00000025525	Apool	apolipoprotein O-like	-1.32661	0.000346815	0.024303	13.9778
ENSMUSG00000051306	Usp42	ubiquitin specific peptidase 42	1.46274	0.0030656	0.0421313	2.28779
ENSMUSG00000048970	C1galt1c1	C1GALT1-specific chaperone 1	-1.19106	0.00074283	0.0289478	19.2031
ENSMUSG00000024937	Ehbp1l1	EH domain binding protein 1-like 1	1.00516	0.00105625	0.0313219	3.60743
ENSMUSG00000023122	Sult1c2	sulfotransferase family, cytosolic, 1C, member 2	-2.16391	0.00377973	0.0446902	2.27539
ENSMUSG00000024174	Pot1b	protection of telomeres 1B	1.21506	0.00265042	0.0409439	3.08729
ENSMUSG00000006715	Gmnn	geminin	-1.75455	0.00426282	0.0460698	30.4083
ENSMUSG00000036473	Tbc1d24	TBC1 domain family, member 24	1.39559	0.00215067	0.0383952	2.69241
ENSMUSG00000057596	Trim30d	tripartite motif-containing 30D	3.60462	1.3404e-05	0.00812571	3.02033
ENSMUSG00000039887	Alg14	asparagine-linked glycosylation 14	-1.81091	0.00137197	0.0340145	6.58603
ENSMUSG00000051483	Cbr1	carbonyl reductase 1	-1.04353	0.000463949	0.0256712	413.235
ENSMUSG00000054733	Msra	methionine sulfoxide reductase A	-1.83144	0.00100072	0.031014	49.3412
ENSMUSG00000078680	Mup10	major urinary protein 10	-1.01364	0.000955869	0.0308087	504.794
ENSMUSG00000089873	Mup13	major urinary protein 13	1.13382	0.00424966	0.0460698	241.935
ENSMUSG00000023249	Parp3	poly (ADP-ribose) polymerase family, member 3	2.20864	0.00151185	0.0344261	12.0574
ENSMUSG00000034471	Caskin2	CASK-interacting protein 2	1.6788	0.00035286	0.024303	2.48427
ENSMUSG00000038188	Scarf1	scavenger receptor class F, member 1	1.41071	0.00262694	0.0409439	15.644
ENSMUSG00000035936	Aldh5a1	aldhehyde dehydrogenase family 5, subfamily A1	-1.0624	0.000340158	0.024303	23.7681
ENSMUSG00000019782	Rwdd1	RWD domain containing 1	-1.60865	0.000626091	0.0279529	171.582
ENSMUSG00000039456	Morc3	microrchidia 3	1.52467	0.00287776	0.0415643	7.2215
ENSMUSG00000024997	Prdx3	peroxiredoxin 3	-1.91165	0.00258953	0.0406457	89.307
ENSMUSG00000031634	Ufsp2	UFM1-specific peptidase 2	-1.10919	0.00540108	0.0498945	35.037
ENSMUSG00000042772	Smg7	Smg-7 homolog, nonsense mediated mRNA decay factor (C. elegans)	1.11549	0.00247104	0.0397694	5.3245
ENSMUSG00000037475	Thoc2	THO complex 2	1.11167	0.00291662	0.0417036	5.68816
ENSMUSG00000059326	Csf2ra	colony stimulating factor 2 receptor, alpha, low-affinity (granulocyte-macrophage)	1.73977	0.000972523	0.0308159	12.4164
ENSMUSG00000082070	Gm1866	predicted gene 1866	-1.99392	0.00039203	0.0247057	9.46888
ENSMUSG00000024863	Mbl2	mannose-binding lectin (protein C) 2	-1.4246	0.00491683	0.0485583	1580.51
ENSMUSG00000078674	Mup18	major urinary protein 18	-1.03561	0.00495932	0.0486735	31.0063
ENSMUSG00000082644	Mup-ps19	major urinary protein, pseudogene 19	-2.70992	0.00371742	0.0445981	960.887
ENSMUSG00000078672	Mup20	major urinary protein 20	-2.34968	0.00311317	0.0421313	5066.93
ENSMUSG00000001467	Cyp51	cytochrome P450, family 51	-1.35227	0.00329574	0.0429127	104.63
ENSMUSG00000032330	Cox7a2	cytochrome c oxidase subunit 7A2	-1.14386	0.00126577	0.0335164	107.514
ENSMUSG00000031447	Lamp1	lysosomal-associated membrane protein 1	-2.19696	0.000864197	0.0298252	380.358
ENSMUSG00000022032	Scara5	scavenger receptor class A, member 5	3.9793	0.000690534	0.0284762	0.163694
ENSMUSG00000022244	Amacr	alpha-methylacyl-CoA racemase	-2.07393	0.000289998	0.0237399	146.733
ENSMUSG00000036655	Colec11	collectin sub-family member 11	-1.31113	0.000470456	0.0256712	74.2639
ENSMUSG00000070315	4930581F22Rik	RIKEN cDNA 4930581F22 gene	1.54143	0.00189133	0.036795	10.8139
ENSMUSG00000034450	Gulo	gulonolactone (L-) oxidase	-1.81037	0.000725614	0.0289478	155.409
ENSMUSG00000106096	B230207O21Rik	RIKEN cDNA B230207O21 gene	-3.11242	0.000758761	0.0289562	8.78697
ENSMUSG00000031722	Hp	haptoglobin	2.68955	0.00502413	0.0486735	4073.3
ENSMUSG00000004364	Cul3	cullin 3	-1.49455	0.0017208	0.0362087	29.7277
ENSMUSG00000032575	Manf	mesencephalic astrocyte-derived neurotrophic factor	-1.32624	0.00176082	0.0363953	244.476
ENSMUSG00000076612	Ighg2c	immunoglobulin heavy constant gamma 2C	1.14838	0.00105784	0.0313219	1.31268
ENSMUSG00000022205	Sub1	SUB1 homolog, transcriptional regulator	-1.44828	0.00527265	0.0491906	92.5179
ENSMUSG00000084755	Gm16276	predicted gene 16276	3.72219	0.00513251	0.0489414	0.207337
ENSMUSG00000072501	Phf20l1	PHD finger protein 20-like 1	1.65479	0.00529925	0.049392	8.76081
ENSMUSG00000040583	Cyp2b13	cytochrome P450, family 2, subfamily b, polypeptide 13	-3.59395	0.00488233	0.04855	0.407713
ENSMUSG00000049950	Rpp38	ribonuclease P/MRP 38 subunit	1.00653	0.00177433	0.0363953	8.71698
ENSMUSG00000090207	4930524O07Rik	RIKEN cDNA 4930524O07 gene	-2.22615	0.00493498	0.0485941	203.102
ENSMUSG00000035356	Nfkbiz	nuclear factor of kappa light polypeptide gene enhancer in B cells inhibitor, zeta	2.4622	0.000185935	0.0222407	2.42029
ENSMUSG00000062382	Ftl1-ps1	ferritin light polypeptide 1, pseudogene 1	-1.43795	0.00349337	0.043915	42.9036
ENSMUSG00000049287	Iba57	IBA57 homolog, iron-sulfur cluster assembly	-1.53711	0.00498775	0.0486735	4.22029
ENSMUSG00000011305	Plin5	perilipin 5	-1.02299	0.00477458	0.0483122	39.1957
ENSMUSG00000032578	Cish	cytokine inducible SH2-containing protein	2.18374	0.000567329	0.0274386	1.82237
ENSMUSG00000024474	Ik	IK cytokine	-1.2964	0.000387305	0.0247057	694.419
ENSMUSG00000036027	1810046K07Rik	RIKEN cDNA 1810046K07 gene	-4.08421	4.3015e-05	0.0130738	1.2242
ENSMUSG00000021392	Nol8	nucleolar protein 8	-1.2867	0.000736415	0.0289478	17.1222
ENSMUSG00000028124	Gclm	glutamate-cysteine ligase, modifier subunit	-1.08435	0.00323686	0.0425531	40.8083
ENSMUSG00000020755	Sap30bp	SAP30 binding protein	-1.05076	0.00360096	0.0442918	33.7658
ENSMUSG00000032051	Fdx1	ferredoxin 1	-2.28953	0.000454503	0.0256712	57.7842
ENSMUSG00000024197	Plin3	perilipin 3	-1.10136	0.0030633	0.0421313	22.3395
ENSMUSG00000063902	Gm7964	predicted gene 7964	-1.35044	0.00508067	0.0487833	13.0553
ENSMUSG00000031390	Avpr2	arginine vasopressin receptor 2	1.30486	0.00391063	0.0451644	0.797115
ENSMUSG00000037851	Iars	isoleucine-tRNA synthetase	-1.47989	0.00240966	0.0396386	18.1443
ENSMUSG00000025260	Hsd17b10	hydroxysteroid (17-beta) dehydrogenase 10	-1.93	0.00010575	0.019445	245.662
ENSMUSG00000043445	Pgp	phosphoglycolate phosphatase	-1.41124	0.00224815	0.0390349	40.3784
ENSMUSG00000037816	Fbxw17	F-box and WD-40 domain protein 17	2.00964	0.00133765	0.0338549	0.902918
ENSMUSG00000000811	Txnrd3	thioredoxin reductase 3	-2.18566	0.00159725	0.0352748	9.5666
ENSMUSG00000003528	Slc25a1	solute carrier family 25 (mitochondrial carrier, citrate transporter), member 1	-1.29254	0.00187266	0.0367076	126.272
ENSMUSG00000003531	Dgcr6	DiGeorge syndrome critical region gene 6	-1.36638	4.50372e-05	0.0130738	42.2904
ENSMUSG00000020227	Irak3	interleukin-1 receptor-associated kinase 3	1.51746	0.00485751	0.04855	0.722831
ENSMUSG00000038398	Upf3a	UPF3 regulator of nonsense transcripts homolog A (yeast)	-1.08337	0.000898989	0.0302764	45.8761
ENSMUSG00000096967	Gm26621	predicted gene, 26621	2.47618	0.00479858	0.0484626	0.523823
ENSMUSG00000015377	Dennd6b	DENN/MADD domain containing 6B	1.24948	0.00527139	0.0491906	2.11711
ENSMUSG00000002580	Mien1	migration and invasion enhancer 1	-1.33721	0.00433663	0.0464658	158.64
ENSMUSG00000031387	Renbp	renin binding protein	-1.06293	0.00503078	0.0487004	2.95974
ENSMUSG00000001670	Tat	tyrosine aminotransferase	-1.17984	0.00122727	0.0332537	1644.4
ENSMUSG00000029310	Nudt9	nudix (nucleoside diphosphate linked moiety X)-type motif 9	-1.41051	0.00241938	0.0396386	144.126
ENSMUSG00000022757	Tfg	Trk-fused gene	-1.37315	0.00361053	0.0443107	51.7429
ENSMUSG00000026317	Cln8	CLN8 transmembrane ER and ERGIC protein	-1.03231	0.00321484	0.0425531	5.19106
ENSMUSG00000025545	Clybl	citrate lyase beta like	-1.92238	0.000529435	0.0267019	86.2318
ENSMUSG00000037621	Atoh8	atonal bHLH transcription factor 8	-1.70315	0.000934483	0.0303954	15.4478
ENSMUSG00000038150	Ormdl3	ORM1-like 3 (S. cerevisiae)	-1.09359	0.00093969	0.0304469	72.6289
ENSMUSG00000065463	Snord45c	small nucleolar RNA, C/D box 45C	2.06142	0.000220218	0.0237399	8.48925
ENSMUSG00000003161	Sri	sorcin	-1.06164	0.00212945	0.0382876	13.4609
ENSMUSG00000068391	Chrac1	chromatin accessibility complex 1	-1.74952	0.000341898	0.024303	43.2859
ENSMUSG00000038522	Mfsd4b1	major facilitator superfamily domain containing 4B1	-1.27148	0.000868803	0.0298252	17.0356
ENSMUSG00000033752	Mnd1	meiotic nuclear divisions 1	-1.37223	0.000410138	0.0250161	68.1584
ENSMUSG00000066513	Klk1b4	kallikrein 1-related pepidase b4	-1.88874	0.00161925	0.0354939	13.4906
ENSMUSG00000036985	Zdhhc9	zinc finger, DHHC domain containing 9	-1.47761	0.00409802	0.0458309	11.2173
ENSMUSG00000063903	Klk1	kallikrein 1	1.86941	0.000872212	0.0298252	0.200794
ENSMUSG00000072772	Grcc10	gene rich cluster, C10 gene	-2.1954	0.00115552	0.0324489	111.432
ENSMUSG00000107478	Gm45234	predicted gene 45234	-1.12132	0.00359244	0.0442918	52.3061
ENSMUSG00000092730	Snora24	small nucleolar RNA, H/ACA box 24	1.9622	0.000485414	0.0260191	27.8706
ENSMUSG00000034438	Gbp8	guanylate-binding protein 8	3.38111	1.23579e-05	0.00812571	13.9496
ENSMUSG00000029298	Gbp9	guanylate-binding protein 9	4.28632	3.45671e-05	0.0130738	3.28184
ENSMUSG00000079363	Gbp4	guanylate binding protein 4	4.41477	7.30329e-08	0.000920506	2.0269
ENSMUSG00000079362	Gm43302	predicted gene 43302	4.29743	4.9538e-07	0.00312189	23.8033
ENSMUSG00000105096	Gbp10	guanylate-binding protein 10	4.29641	2.87283e-06	0.00488578	23.9152
ENSMUSG00000044701	Il27	interleukin 27	3.04803	0.00426363	0.0460698	0.693801
ENSMUSG00000104713	Gbp6	guanylate binding protein 6	4.17152	1.62671e-05	0.00854296	14.591
ENSMUSG00000030088	Aldh1l1	aldehyde dehydrogenase 1 family, member L1	-1.63072	0.00198129	0.0373226	463.665
ENSMUSG00000093565	Rab26os	RAB26, member RAS oncogene family, opposite strand	2.40107	0.000384335	0.0247057	2.29654
ENSMUSG00000036932	Aifm1	apoptosis-inducing factor, mitochondrion-associated 1	-1.49999	0.000757007	0.0289562	145.089
ENSMUSG00000092021	Gbp11	guanylate binding protein 11	5.04251	0.00130942	0.0338469	16.1729
ENSMUSG00000108378	Gm44641	predicted gene 44641	-1.16299	0.00330067	0.0429326	9.30197
ENSMUSG00000039196	Orm1	orosomucoid 1	2.06446	0.000644628	0.0280169	4476.04
ENSMUSG00000061540	Orm2	orosomucoid 2	5.56945	0.00185815	0.0365368	98.1478
ENSMUSG00000101628	Gm28177	predicted gene 28177	2.00202	0.00524622	0.0491906	45.9559
ENSMUSG00000024990	Rbp4	retinol binding protein 4, plasma	-2.21897	0.000871153	0.0298252	4175.85
ENSMUSG00000025289	Prdx4	peroxiredoxin 4	-1.26403	0.00508192	0.0487833	50.1603
ENSMUSG00000024425	Ndfip1	Nedd4 family interacting protein 1	-2.02596	0.00469491	0.0481095	270.266
ENSMUSG00000015474	Ppt2	palmitoyl-protein thioesterase 2	-1.72374	0.00501704	0.0486735	18.0886
ENSMUSG00000046949	Nqo2	N-ribosyldihydronicotinamide quinone reductase 2	-1.24284	0.00053175	0.0267019	39.3501
ENSMUSG00000025002	Cyp2c55	cytochrome P450, family 2, subfamily c, polypeptide 55	-2.53089	0.000396248	0.0248473	14.3883
ENSMUSG00000032808	Cyp2c38	cytochrome P450, family 2, subfamily c, polypeptide 38	-1.89497	0.000707862	0.0286026	10.3566
ENSMUSG00000074882	Cyp2c68	cytochrome P450, family 2, subfamily c, polypeptide 68	-1.82648	0.00267795	0.0409439	918.157
ENSMUSG00000022089	Bin3	bridging integrator 3	-1.4986	0.0023969	0.0395944	17.6517
ENSMUSG00000036278	Macrod1	mono-ADP ribosylhydrolase 1	-2.50092	0.000493689	0.0260354	58.7419
ENSMUSG00000025869	Nop16	NOP16 nucleolar protein	-2.01865	0.00432293	0.0464107	117.971
ENSMUSG00000092008	Cyp2c69	cytochrome P450, family 2, subfamily c, polypeptide 69	-2.69881	0.000926139	0.0303954	726.752
ENSMUSG00000025868	Higd2a	HIG1 domain family, member 2A	-1.62251	0.0030766	0.0421313	91.3513
ENSMUSG00000038286	Bphl	biphenyl hydrolase-like (serine hydrolase, breast epithelial mucin-associated antigen)	-2.09786	0.000884259	0.029944	156.938
ENSMUSG00000017286	Glod4	glyoxalase domain containing 4	-1.32938	0.00530208	0.049392	28.0167
ENSMUSG00000009097	Tbx1	T-box 1	10	0.00018032	0.0222407	0.0591097
ENSMUSG00000060613	Cyp2c70	cytochrome P450, family 2, subfamily c, polypeptide 70	-2.0958	0.0020081	0.0374965	575.619
ENSMUSG00000092471	Cyp21a2-ps	cytochrome P450, family 21, subfamily a, polypeptide 2 pseudogene	3.35521	0.00161417	0.0354442	4.11023
ENSMUSG00000063065	Mapk3	mitogen-activated protein kinase 3	-1.45566	0.000312674	0.0237399	14.1407
ENSMUSG00000009281	Rarres2	retinoic acid receptor responder (tazarotene induced) 2	-1.05591	0.00226147	0.039091	753.002
ENSMUSG00000022094	Slc39a14	solute carrier family 39 (zinc transporter), member 14	1.42833	0.00104974	0.0313219	6.51345
ENSMUSG00000022235	Cmbl	carboxymethylenebutenolidase-like (Pseudomonas)	-1.01896	0.00176485	0.0363953	302.882
ENSMUSG00000006522	Itih3	inter-alpha trypsin inhibitor, heavy chain 3	1.60024	4.2206e-06	0.00488578	450.209
ENSMUSG00000052560	Cpne8	copine VIII	1.39335	0.00392018	0.0451644	0.908859
ENSMUSG00000010067	Rassf1	Ras association (RalGDS/AF-6) domain family member 1	1.1942	0.00267399	0.0409439	1.29904
ENSMUSG00000028085	Gatb	glutamyl-tRNA(Gln) amidotransferase, subunit B	-1.12872	0.00255086	0.0401814	19.5149
ENSMUSG00000061207	Stk19	serine/threonine kinase 19	1.70039	0.00129115	0.0336233	7.22243
ENSMUSG00000040482	Dxo	decapping exoribonuclease	1.1563	0.000190767	0.0222632	7.96728
ENSMUSG00000022706	Mrpl40	mitochondrial ribosomal protein L40	-1.17066	0.00228709	0.0391402	80.4983
ENSMUSG00000022261	Sdc2	syndecan 2	-1.11109	0.00286509	0.0415643	195.766
ENSMUSG00000072837	Mir546	microRNA 546	-2.13919	0.00164797	0.0358739	5.31756
ENSMUSG00000075701	Selenos	selenoprotein S	-1.94859	0.00389661	0.0451644	143.566
ENSMUSG00000067344	Rps25-ps1	ribosomal protein S25, pseudogene 1	1.05138	0.00179474	0.0363953	2.66786
ENSMUSG00000043505	Gimap5	GTPase, IMAP family member 5	1.22384	0.00502156	0.0486735	0.970517
ENSMUSG00000067194	Eif1ax	eukaryotic translation initiation factor 1A, X-linked	-1.41112	0.00383499	0.044827	10.2056
ENSMUSG00000104501	Gm37736	predicted gene, 37736	-2.0712	0.00505505	0.0487833	7.45076
ENSMUSG00000024758	Rtn3	reticulon 3	-1.47461	0.00180186	0.0363953	11.3216
ENSMUSG00000032314	Etfa	electron transferring flavoprotein, alpha polypeptide	-1.35844	0.00230977	0.039275	502.544
ENSMUSG00000021069	Pygl	liver glycogen phosphorylase	-1.58959	0.00425819	0.0460698	214.673
ENSMUSG00000068184	Ndufaf2	NADH:ubiquinone oxidoreductase complex assembly factor 2	-1.90326	0.00101601	0.031014	609.126
ENSMUSG00000036989	Trim3	tripartite motif-containing 3	1.5056	0.00180117	0.0363953	5.10545
ENSMUSG00000034341	Wbp2	WW domain binding protein 2	-1.55776	0.00512098	0.0489182	63.4694
ENSMUSG00000028179	Cth	cystathionase (cystathionine gamma-lyase)	-2.01536	0.000232932	0.0237399	462.264
ENSMUSG00000040462	Os9	amplified in osteosarcoma	-1.74011	0.00470216	0.0481162	493.492
ENSMUSG00000053310	Nrgn	neurogranin	1.8064	0.00239418	0.0395944	3.53954
ENSMUSG00000000301	Pemt	phosphatidylethanolamine N-methyltransferase	-1.19955	0.00343095	0.043509	210.634
ENSMUSG00000029153	Ociad2	OCIA domain containing 2	-1.83352	0.000382861	0.0247057	79.365
ENSMUSG00000020017	Hal	histidine ammonia lyase	-1.6012	0.00370426	0.0445927	84.6628
ENSMUSG00000041429	Nthl1	nth (endonuclease III)-like 1 (E.coli)	-1.38625	5.26618e-06	0.00510577	33.2072
ENSMUSG00000098488	Pla2g4b	phospholipase A2, group IVB (cytosolic)	2.00626	0.00388442	0.0451644	0.465335
ENSMUSG00000033545	Znrf1	zinc and ring finger 1	1.37365	0.00438566	0.0467784	9.57994
ENSMUSG00000055782	Abcd2	ATP-binding cassette, sub-family D (ALD), member 2	-2.8489	0.00208662	0.0381638	13.0251
ENSMUSG00000104388	Gm37033	predicted gene, 37033	2.81232	0.000514304	0.0264848	0.347632
ENSMUSG00000052738	Suclg1	succinate-CoA ligase, GDP-forming, alpha subunit	-1.75758	0.00160692	0.0354085	99.4559
ENSMUSG00000027569	Mrgbp	MRG/MORF4L binding protein	1.90746	0.00193364	0.0371916	9.15085
ENSMUSG00000060923	Acyp2	acylphosphatase 2, muscle type	-1.4938	0.00462302	0.0479182	9.34242
ENSMUSG00000031954	Cfdp1	craniofacial development protein 1	-1.25802	0.00484457	0.04855	993.932
ENSMUSG00000031533	Mrps31	mitochondrial ribosomal protein S31	-1.35394	0.00340838	0.0433995	30.8102
ENSMUSG00000021210	Akr1c6	aldo-keto reductase family 1, member C6	-2.3093	0.000628339	0.0279529	1207.94
ENSMUSG00000046573	Lyrm4	LYR motif containing 4	-1.25921	0.00353674	0.0440537	11.5718
ENSMUSG00000025410	Dctn2	dynactin 2	-1.06972	0.00372564	0.0445981	94.0917
ENSMUSG00000077709	Snora64	small nucleolar RNA, H/ACA box 64	2.93841	0.00107602	0.0313219	1.34011
ENSMUSG00000029632	Ndufa4	Ndufa4, mitochondrial complex associated	-1.8822	0.000611724	0.0279529	269.721
ENSMUSG00000086688	Gm11560	predicted gene 11560	-2.45999	0.00474507	0.0482703	6.05389
ENSMUSG00000008892	Vdac3	voltage-dependent anion channel 3	-1.26026	0.00264819	0.0409439	28.8669
ENSMUSG00000029817	Tra2a	transformer 2 alpha	1.63851	4.4349e-05	0.0130738	8.87375
ENSMUSG00000108414	Snhg1	small nucleolar RNA host gene 1	1.53048	0.00432013	0.0464107	8.99286
ENSMUSG00000021420	Fars2	phenylalanine-tRNA synthetase 2 (mitochondrial)	-1.20525	0.00327859	0.0428222	28.4001
ENSMUSG00000065087	Snord22	small nucleolar RNA, C/D box 22	2.3174	0.00520142	0.0490709	38.6143
ENSMUSG00000051098	Mblac2	metallo-beta-lactamase domain containing 2	1.05052	0.0047603	0.0483122	2.62649
ENSMUSG00000045410	Akr1e1	aldo-keto reductase family 1, member E1	-1.09067	0.00220921	0.0388895	44.5412
ENSMUSG00000098445	Mir6972	microRNA 6972	2.77698	0.00477192	0.0483122	125.657
ENSMUSG00000067199	Frat1	frequently rearranged in advanced T cell lymphomas	-2.39918	0.000160614	0.0216166	3.49646
ENSMUSG00000021537	Cetn3	centrin 3	-1.47333	0.00185076	0.0365342	196.078
ENSMUSG00000024155	Meiob	meiosis specific with OB domains	2.12884	0.004427	0.046899	1.76833
ENSMUSG00000034837	Gnat1	guanine nucleotide binding protein, alpha transducing 1	1.03	0.000512965	0.0264848	8.72117
ENSMUSG00000086290	Snhg12	small nucleolar RNA host gene 12	1.66883	0.000665413	0.0284762	15.6976
ENSMUSG00000025877	Hk3	hexokinase 3	2.20114	0.00113725	0.0322431	3.74013
ENSMUSG00000064604	Snora44	small nucleolar RNA, H/ACA box 44	2.37898	0.00254612	0.0401814	7.46499
ENSMUSG00000064949	Snora61	small nucleolar RNA, H/ACA box 61	2.28749	0.000608242	0.0279529	41.1981
ENSMUSG00000055200	Sertad3	SERTA domain containing 3	1.15177	0.000758328	0.0289562	6.0389
ENSMUSG00000025816	Sec61a2	Sec61, alpha subunit 2 (S. cerevisiae)	1.30322	0.00427857	0.0461309	0.850024
ENSMUSG00000020022	Ndufa12	NADH:ubiquinone oxidoreductase subunit A12	-1.21506	0.00526183	0.0491906	353.088
ENSMUSG00000045975	C2cd2	C2 calcium-dependent domain containing 2	-1.08529	0.00291368	0.0417036	18.3563
ENSMUSG00000074516	Gm10709	predicted gene 10709	-2.08352	0.00178636	0.0363953	19.7457
ENSMUSG00000050912	Tmem123	transmembrane protein 123	-1.66839	0.00253734	0.0401766	12.9483
ENSMUSG00000071662	Polr2g	polymerase (RNA) II (DNA directed) polypeptide G	-1.46927	7.78319e-05	0.0169137	24.4654
ENSMUSG00000057367	Birc2	baculoviral IAP repeat-containing 2	1.3633	0.00357348	0.0442454	16.1229
ENSMUSG00000001964	Emd	emerin	-1.58359	0.00100389	0.031014	3.76206
ENSMUSG00000039063	Echdc3	enoyl Coenzyme A hydratase domain containing 3	-1.57128	0.00295605	0.0417407	34.3156
ENSMUSG00000073436	Eme2	essential meiotic structure-specific endonuclease subunit 2	1.07343	5.72219e-05	0.0147189	7.5681
ENSMUSG00000031303	Map3k15	mitogen-activated protein kinase kinase kinase 15	-1.0101	0.00171077	0.0362087	7.66635
ENSMUSG00000051579	Tceal8	transcription elongation factor A (SII)-like 8	-1.16972	0.00509909	0.0488286	140.267
ENSMUSG00000027573	Gid8	GID complex subunit 8	-1.2787	0.0012314	0.0332537	62.9629
ENSMUSG00000031641	Cbr4	carbonyl reductase 4	-1.51019	0.00373562	0.0445981	10.3751
ENSMUSG00000038384	Setd1b	SET domain containing 1B	1.45192	0.00298567	0.0417407	2.84547
ENSMUSG00000019718	L3hypdh	L-3-hydroxyproline dehydratase (trans-)	-1.50024	0.00383754	0.044827	24.8224
ENSMUSG00000060743	H3f3a	H3.3 histone A	-1.4798	0.00182305	0.0364788	39.0276
ENSMUSG00000029571	Tmem106b	transmembrane protein 106B	-1.37055	0.00499134	0.0486735	23.1319
ENSMUSG00000019929	Dcn	decorin	-1.53506	0.00030007	0.0237399	39.9706
ENSMUSG00000091021	Gm17300	predicted gene, 17300	1.34518	0.00226865	0.039091	2.14597
ENSMUSG00000006930	Hap1	huntingtin-associated protein 1	2.40692	0.000188026	0.0222407	0.882027
ENSMUSG00000091478	Gm10039	predicted pseudogene 10039	-1.21311	0.00396944	0.0453177	38.9146
ENSMUSG00000008976	Gabpa	GA repeat binding protein, alpha	-1.10572	0.00271123	0.0409439	16.9071
ENSMUSG00000024091	Vapa	vesicle-associated membrane protein, associated protein A	-1.50402	0.00142228	0.0340145	100.094
ENSMUSG00000034424	Gcsh	glycine cleavage system protein H (aminomethyl carrier)	-2.02302	0.00519715	0.0490709	191.104
ENSMUSG00000092203	1110038B12Rik	RIKEN cDNA 1110038B12 gene	1.33445	0.0042156	0.0460698	7.36543
ENSMUSG00000092687	Gm25744	predicted gene, 25744	2.18265	0.00116939	0.0326083	10.8166
ENSMUSG00000046432	Bex3	brain expressed X-linked 3	-1.16601	0.00492748	0.0485583	32.6919
ENSMUSG00000029445	Hpd	4-hydroxyphenylpyruvic acid dioxygenase	-1.49435	0.000605718	0.0279529	1488.97
ENSMUSG00000093378	Gm20663	predicted gene 20663	3.46561	0.00298426	0.0417407	1.45682
ENSMUSG00000045868	Gvin1	GTPase, very large interferon inducible 1	3.35583	4.14199e-05	0.0130738	1.73217
ENSMUSG00000084948	1700061H18Rik	RIKEN cDNA 1700061H18 gene	-1.44317	0.00383002	0.044827	3.90373
ENSMUSG00000032580	Rbm5	RNA binding motif protein 5	1.0002	0.00368555	0.0445869	13.4023
ENSMUSG00000031145	Prickle3	prickle planar cell polarity protein 3	1.72967	0.0014734	0.0342356	1.34935
ENSMUSG00000030042	Pole4	polymerase (DNA-directed), epsilon 4 (p12 subunit)	-1.77437	0.0042563	0.0460698	29.4953
ENSMUSG00000031147	Magix	MAGI family member, X-linked	-1.59747	9.29528e-05	0.0192062	16.3322
ENSMUSG00000024654	Asrgl1	asparaginase like 1	-1.46566	0.00290884	0.0417036	10.2622
ENSMUSG00000110386	Gm42031	predicted gene, 42031	2.23506	0.00102816	0.0313018	4.88803
ENSMUSG00000037921	Ddx60	DExD/H box helicase 60	3.50308	1.74905e-06	0.00440901	0.62608
ENSMUSG00000033808	Tmem87a	transmembrane protein 87A	1.3083	0.00118695	0.0328867	2.14508
ENSMUSG00000024099	Ndufv2	NADH:ubiquinone oxidoreductase core subunit V2	-1.25937	0.00277436	0.0410905	270.689
ENSMUSG00000090246	Gm17017	predicted gene 17017	1.68314	0.00298773	0.0417407	0.90356
ENSMUSG00000025190	Got1	glutamic-oxaloacetic transaminase 1, soluble	-2.39191	0.00171592	0.0362087	49.1969
ENSMUSG00000021846	Peli2	pellino 2	-1.66218	0.00341971	0.0434496	6.11172
ENSMUSG00000036880	Acaa2	acetyl-Coenzyme A acyltransferase 2 (mitochondrial 3-oxoacyl-Coenzyme A thiolase)	-2.16867	0.00193095	0.0371916	1519.5
ENSMUSG00000064871	Snord58b	small nucleolar RNA, C/D box 58B	3.44427	0.000286924	0.0237399	1.11717
ENSMUSG00000064844	Gm26202	predicted gene, 26202	2.82069	9.95269e-05	0.019445	12.845
ENSMUSG00000020917	Acly	ATP citrate lyase	-1.40351	0.00370304	0.0445927	49.1621
ENSMUSG00000001962	Fam50a	family with sequence similarity 50, member A	-1.10268	0.00128128	0.0336233	117.345
ENSMUSG00000038167	Plekhg6	pleckstrin homology domain containing, family G (with RhoGef domain) member 6	-1.12952	0.000886155	0.029944	5.7691
ENSMUSG00000015289	Lage3	L antigen family, member 3	-1.3289	0.000373504	0.0246474	9.1733
ENSMUSG00000026222	Sp100	nuclear antigen Sp100	1.63841	0.00271039	0.0409439	4.34686
ENSMUSG00000023336	Wfdc1	WAP four-disulfide core domain 1	-1.91366	4.40252e-05	0.0130738	5.64822
ENSMUSG00000097204	Gm17690	predicted gene, 17690	1.17716	0.000403342	0.0249202	1.3919
ENSMUSG00000028028	Alpk1	alpha-kinase 1	3.56704	0.00181983	0.0364788	0.358039
ENSMUSG00000079427	Mthfsl	5, 10-methenyltetrahydrofolate synthetase-like	-1.80216	0.00140993	0.0340145	13.1427
ENSMUSG00000000088	Cox5a	cytochrome c oxidase subunit 5A	-2.84352	0.00158237	0.0350513	59.1539
ENSMUSG00000097445	Gm26631	predicted gene, 26631	-1.43747	0.00106784	0.0313219	6.32252
ENSMUSG00000074149	Gm10634	predicted gene 10634	-2.58121	0.00238611	0.0395641	20.9361
ENSMUSG00000030674	Qprt	quinolinate phosphoribosyltransferase	-1.26023	0.00540706	0.0498945	65.0503
ENSMUSG00000019370	Calm3	calmodulin 3	-1.10766	0.00456934	0.0475883	101.219
ENSMUSG00000093553	Gm20633	predicted gene 20633	1.64693	0.00119271	0.0328867	3.92369
ENSMUSG00000070392	Gm20634	predicted gene 20634	1.43474	0.000968982	0.0308159	4.59154
ENSMUSG00000052760	A630001G21Rik	RIKEN cDNA A630001G21 gene	1.81291	0.000625687	0.0279529	0.95304
ENSMUSG00000105008	Gm43652	predicted gene 43652	2.63395	0.00372941	0.0445981	0.333497
ENSMUSG00000031438	Rnf128	ring finger protein 128	-1.45399	0.0005385	0.026821	30.7117
ENSMUSG00000014905	Dnajb9	DnaJ heat shock protein family (Hsp40) member B9	-1.91815	0.00446255	0.0469154	44.6314
ENSMUSG00000021208	Ifi27l2b	interferon, alpha-inducible protein 27 like 2B	1.89102	0.000820996	0.0293359	49.0583
ENSMUSG00000021209	Ppp4r4	protein phosphatase 4, regulatory subunit 4	1.36836	0.00330627	0.0429611	5.27461
ENSMUSG00000039382	Wdr45	WD repeat domain 45	-1.18352	0.000239708	0.0237399	11.0686
ENSMUSG00000028937	Acot7	acyl-CoA thioesterase 7	-1.82084	0.000922556	0.0303954	23.4679
ENSMUSG00000025204	Ndufb8	NADH:ubiquinone oxidoreductase subunit B8	-2.44222	0.00322953	0.0425531	177.626
ENSMUSG00000028874	Fgr	FGR proto-oncogene, Src family tyrosine kinase	1.25223	0.000431233	0.0252112	1.85643
ENSMUSG00000060807	Serpina6	serine (or cysteine) peptidase inhibitor, clade A, member 6	-1.43355	0.0012386	0.0332554	300.66
ENSMUSG00000071178	Serpina1b	serine (or cysteine) preptidase inhibitor, clade A, member 1B	-1.73716	0.00066665	0.0284762	5289.25
ENSMUSG00000071177	Serpina1d	serine (or cysteine) peptidase inhibitor, clade A, member 1D	-2.59318	0.00218138	0.0387003	4161.79
ENSMUSG00000090555	Gm8893	predicted gene 8893	-1.5778	0.00128788	0.0336233	863.978
ENSMUSG00000066366	Serpina1a	serine (or cysteine) peptidase inhibitor, clade A, member 1A	-2.20975	0.00142492	0.0340145	20914.4
ENSMUSG00000079015	Serpina1c	serine (or cysteine) peptidase inhibitor, clade A, member 1C	-1.05716	0.00398789	0.0453232	3374.71
ENSMUSG00000086432	B430119L08Rik	RIKEN cDNA B430119L08 gene	-1.27525	0.00153558	0.034573	1730.55
ENSMUSG00000038393	Txnip	thioredoxin interacting protein	-1.31789	0.00467941	0.0480287	9.44695
ENSMUSG00000072849	Serpina1e	serine (or cysteine) peptidase inhibitor, clade A, member 1E	-1.67763	0.000708234	0.0286026	8966.06
ENSMUSG00000087610	Gm16253	predicted gene 16253	-1.11633	0.00229524	0.0391402	75.5909
ENSMUSG00000032596	Uba7	ubiquitin-like modifier activating enzyme 7	3.52119	0.00139026	0.0340145	1.69225
ENSMUSG00000024401	Tnf	tumor necrosis factor	4.15496	0.00185268	0.0365342	0.246605
ENSMUSG00000019432	Ddx39b	DEAD box helicase 39b	1.12663	0.000823939	0.0293359	21.0633
ENSMUSG00000085604	Dhx58os	DEAH (Asp-Glu-Ala-His) box polypeptide 58, opposite strand	2.8141	0.00100238	0.031014	3.1369
ENSMUSG00000020806	Rhbdf2	rhomboid 5 homolog 2	1.88972	0.00540472	0.0498945	1.06642
ENSMUSG00000042476	Abcb4	ATP-binding cassette, sub-family B (MDR/TAP), member 4	-1.04721	0.00400229	0.0454049	63.8901
ENSMUSG00000109493	Gm45208	predicted gene 45208	-1.57474	0.00309195	0.0421313	20.4529
ENSMUSG00000022521	Crebbp	CREB binding protein	1.23489	0.000795656	0.0290295	2.26618
ENSMUSG00000033065	Pfkm	phosphofructokinase, muscle	-1.15998	0.000376962	0.0247057	9.34788
ENSMUSG00000017830	Dhx58	DEXH (Asp-Glu-X-His) box polypeptide 58	2.98141	0.00508648	0.0487899	9.52782
ENSMUSG00000031819	Emc8	ER membrane protein complex subunit 8	-1.6867	0.00129549	0.0336667	97.7483
ENSMUSG00000079505	Gm11131	predicted gene 11131	1.83067	6.59115e-06	0.00593391	6.63925
ENSMUSG00000042462	Dctpp1	dCTP pyrophosphatase 1	-1.66468	0.000913389	0.0303954	132.069
ENSMUSG00000000399	Ndufa9	NADH:ubiquinone oxidoreductase subunit A9	-1.79319	0.00241215	0.0396386	160.469
ENSMUSG00000024736	Tmem132a	transmembrane protein 132A	1.65053	0.000846287	0.029712	2.19902
ENSMUSG00000097336	Fendrr	Foxf1 adjacent non-coding developmental regulatory RNA	2.11349	0.00238281	0.0395641	0.941506
ENSMUSG00000027997	Casp6	caspase 6	-2.71789	0.00147046	0.0342356	6.3179
ENSMUSG00000025218	Poll	polymerase (DNA directed), lambda	-1.08344	0.00407111	0.0457715	4.04405
ENSMUSG00000058207	Serpina3k	serine (or cysteine) peptidase inhibitor, clade A, member 3K	-2.517	0.00459532	0.0477883	7737.17
ENSMUSG00000021091	Serpina3n	serine (or cysteine) peptidase inhibitor, clade A, member 3N	2.36837	0.003733	0.0445981	147.353
ENSMUSG00000038622	Med30	mediator complex subunit 30	-1.74733	0.00191582	0.0370921	12.8385
ENSMUSG00000032359	Ctsh	cathepsin H	-1.936	0.00398114	0.0453232	124.911
ENSMUSG00000036246	Gmip	Gem-interacting protein	1.77531	0.00185067	0.0365342	1.50973
ENSMUSG00000049090	Zadh2	zinc binding alcohol dehydrogenase, domain containing 2	-1.39794	0.00145325	0.0342356	19.3817
ENSMUSG00000021809	Nudt13	nudix (nucleoside diphosphate linked moiety X)-type motif 13	1.34089	8.17277e-06	0.00686731	6.84341
ENSMUSG00000056209	Npm3	nucleoplasmin 3	-1.13528	0.00247318	0.0397694	50.9721
ENSMUSG00000083076	Gm11408	predicted gene 11408	1.30367	0.000529149	0.0267019	3.54598
ENSMUSG00000024646	Cyb5a	cytochrome b5 type A (microsomal)	-2.00341	0.000261252	0.0237399	2296.76
ENSMUSG00000057886	Cbx3-ps6	chromobox 3, pseudogene 6	-2.25933	0.00396643	0.0453177	2.81851
ENSMUSG00000003355	Fkbp11	FK506 binding protein 11	2.54525	4.67422e-05	0.013092	164.928
ENSMUSG00000069324	Gm5096	predicted gene 5096	-2.98162	0.00134421	0.0339129	310.309
ENSMUSG00000099757	BE692007	expressed sequence BE692007	1.38968	0.000875543	0.0298252	0.883896
ENSMUSG00000086859	Snhg20	small nucleolar RNA host gene 20	1.55701	0.0016559	0.0358842	10.6033
ENSMUSG00000024677	Ms4a6b	membrane-spanning 4-domains, subfamily A, member 6B	1.99465	0.00145729	0.0342356	0.705558
ENSMUSG00000104378	Gm37510	predicted gene, 37510	2.53046	0.000233167	0.0237399	0.0718274
ENSMUSG00000037997	Parp11	poly (ADP-ribose) polymerase family, member 11	2.84244	7.1682e-05	0.0167311	0.836969
ENSMUSG00000001082	Mfsd10	major facilitator superfamily domain containing 10	1.91255	0.002716	0.0409439	0.679632
ENSMUSG00000021764	Ndufs4	NADH:ubiquinone oxidoreductase core subunit S4	-1.64413	0.00398624	0.0453232	528.036
ENSMUSG00000025782	Taf3	TATA-box binding protein associated factor 3	1.23643	0.00322212	0.0425531	12.1195
ENSMUSG00000025317	Car5a	carbonic anhydrase 5a, mitochondrial	-1.44978	0.00145467	0.0342356	63.6667
ENSMUSG00000037553	Zdhhc18	zinc finger, DHHC domain containing 18	1.29818	0.00297905	0.0417407	3.00226
ENSMUSG00000016510	Mtif3	mitochondrial translational initiation factor 3	-1.24802	1.45504e-05	0.00812571	54.6873
ENSMUSG00000040195	Nemp1	nuclear envelope integral membrane protein 1	-1.10913	0.00105345	0.0313219	3.99957
ENSMUSG00000020534	Shmt1	serine hydroxymethyltransferase 1 (soluble)	-1.26218	0.0008754	0.0298252	101.207
ENSMUSG00000029642	Polr1d	polymerase (RNA) I polypeptide D	-1.59897	0.00242923	0.0397121	57.1722
ENSMUSG00000030830	Itgal	integrin alpha L	1.31941	0.000225586	0.0237399	1.05869
ENSMUSG00000024413	Npc1	NPC intracellular cholesterol transporter 1	-1.34681	0.00443646	0.0469154	9.15168
ENSMUSG00000037710	Cisd1	CDGSH iron sulfur domain 1	-3.06742	0.0010374	0.0313181	167.102
ENSMUSG00000056148	Rdh9	retinol dehydrogenase 9	-1.34721	0.000434398	0.0252112	45.9996
ENSMUSG00000022853	Ehhadh	enoyl-Coenzyme A, hydratase/3-hydroxyacyl Coenzyme A dehydrogenase	-2.39338	0.000992168	0.031014	81.0076
ENSMUSG00000025781	Atp5c1	ATP synthase, H+ transporting, mitochondrial F1 complex, gamma polypeptide 1	-1.81192	0.00419234	0.0460698	417.208
ENSMUSG00000085399	Foxd2os	forkhead box D2, opposite strand	2.21915	0.00125959	0.0334933	0.5064
ENSMUSG00000069223	4930451E10Rik	RIKEN cDNA 4930451E10 gene	-1.26899	0.00426359	0.0460698	8.5498
ENSMUSG00000040134	Rdh7	retinol dehydrogenase 7	-1.29836	0.00310237	0.0421313	1010.91
ENSMUSG00000024691	Fam111a	family with sequence similarity 111, member A	1.31629	0.0037599	0.0446361	2.25024
ENSMUSG00000068250	Amn1	antagonist of mitotic exit network 1	1.55506	0.00132977	0.0338469	0.682922
ENSMUSG00000025571	Tnrc6c	trinucleotide repeat containing 6C	1.1219	3.95586e-05	0.0130738	1.82696
ENSMUSG00000048332	Lhfp	lipoma HMGIC fusion partner	-1.75466	0.00246982	0.0397694	4.80084
ENSMUSG00000032014	Oaf	out at first homolog	-1.34387	0.00030032	0.0237399	63.8801
ENSMUSG00000076051	Mir707	microRNA 707	10	0.0052081	0.049071	3.82738
ENSMUSG00000038754	Elovl3	elongation of very long chain fatty acids (FEN1/Elo2, SUR4/Elo3, yeast)-like 3	-2.11359	0.00195335	0.0372233	42.2615
ENSMUSG00000065282	Gm24455	predicted gene, 24455	1.63021	0.00406707	0.0457715	6.81312
ENSMUSG00000065265	Gm23455	predicted gene, 23455	1.76559	0.00445776	0.0469154	27.1787
ENSMUSG00000021621	Zcchc9	zinc finger, CCHC domain containing 9	-1.05864	0.00331322	0.0429786	17.2664
ENSMUSG00000039345	Mettl22	methyltransferase like 22	-1.19597	0.00209822	0.0381638	5.98572
ENSMUSG00000039599	Fam149b	family with sequence similarity 149, member B	-1.21194	0.00219535	0.0387759	25.3978
ENSMUSG00000029233	Srd5a3	steroid 5 alpha-reductase 3	-1.07445	0.0014236	0.0340145	2.09822
ENSMUSG00000035493	Tgfbi	transforming growth factor, beta induced	-1.11644	0.000265916	0.0237399	20.1091
ENSMUSG00000055795	Gm5160	predicted gene 5160	-2.88449	0.000636658	0.0279597	2.25142
ENSMUSG00000097415	AU020206	expressed sequence AU020206	1.74368	0.00234034	0.0395186	1.33007
ENSMUSG00000022868	Ahsg	alpha-2-HS-glycoprotein	-1.76565	0.000928865	0.0303954	11466.8
ENSMUSG00000022000	Zc3h13	zinc finger CCCH type containing 13	2.37387	0.000364154	0.0246467	22.9997
ENSMUSG00000021131	Erh	ERH mRNA splicing and mitosis factor	-1.24679	0.00497603	0.0486735	55.8123
ENSMUSG00000093485	Gm20708	predicted gene 20708	-1.33669	0.00112186	0.0320634	174.402
ENSMUSG00000022877	Hrg	histidine-rich glycoprotein	-1.23235	0.00276711	0.0410905	1649.15
ENSMUSG00000034334	Fam151b	family with sequence similarity 151, member B	-2.57489	0.000902019	0.0302764	5.11748
ENSMUSG00000017718	Afmid	arylformamidase	-1.31019	0.000932019	0.0303954	97.954
ENSMUSG00000030357	Fkbp4	FK506 binding protein 4	-1.4873	0.00500569	0.0486735	371.15
ENSMUSG00000031023	Akip1	A kinase (PRKA) interacting protein 1	-1.76018	0.0031451	0.0422273	54.136
ENSMUSG00000031154	Otud5	OTU domain containing 5	1.1179	0.00416995	0.0459826	10.6648
ENSMUSG00000028709	Mob3c	MOB kinase activator 3C	1.41387	0.000795453	0.0290295	6.03401
ENSMUSG00000017715	Pgs1	phosphatidylglycerophosphate synthase 1	1.06976	0.00191216	0.0370782	2.84072
ENSMUSG00000021135	Slc10a1	solute carrier family 10 (sodium/bile acid cotransporter family), member 1	-2.15269	0.00326121	0.0426393	432.153
ENSMUSG00000044005	Gls2	glutaminase 2 (liver, mitochondrial)	-1.46553	0.00380159	0.0447665	111.2
ENSMUSG00000022010	Tsc22d1	TSC22 domain family, member 1	-1.06158	0.00061027	0.0279529	7.22238
ENSMUSG00000058446	Znrf2	zinc and ring finger 2	-1.64571	0.00113437	0.0322431	6.45513
ENSMUSG00000024235	Map3k8	mitogen-activated protein kinase kinase kinase 8	1.78019	0.000259679	0.0237399	0.612384
ENSMUSG00000001755	Coasy	Coenzyme A synthase	-1.70297	0.00326026	0.0426393	95.2327
ENSMUSG00000038092	Hsd3b5	hydroxy-delta-5-steroid dehydrogenase, 3 beta- and steroid delta-isomerase 5	-2.40578	0.000412834	0.0250161	264.44
ENSMUSG00000028013	Ppa2	pyrophosphatase (inorganic) 2	-2.20501	0.0017061	0.0362087	19.5159
ENSMUSG00000062410	Hsd3b3	hydroxy-delta-5-steroid dehydrogenase, 3 beta- and steroid delta-isomerase 3	-1.70018	0.000857533	0.0298252	120.937
ENSMUSG00000027869	Hsd3b6	hydroxy-delta-5-steroid dehydrogenase, 3 beta- and steroid delta-isomerase 6	-1.51054	0.00248065	0.0397694	3.18467
ENSMUSG00000038058	Nod1	nucleotide-binding oligomerization domain containing 1	1.54985	0.00286917	0.0415643	3.82541
ENSMUSG00000051730	Mettl5	methyltransferase like 5	-1.48955	0.00133465	0.0338469	26.8886
ENSMUSG00000024747	Aldh1a7	aldehyde dehydrogenase family 1, subfamily A7	-2.31065	0.00125893	0.0334933	253.579
ENSMUSG00000106069	Gm6135	prediticted gene 6135	-2.05802	0.0052724	0.0491906	15.6548
ENSMUSG00000031158	Timm17b	translocase of inner mitochondrial membrane 17b	-1.636	0.000239268	0.0237399	18.9084
ENSMUSG00000003477	Inmt	indolethylamine N-methyltransferase	-3.00336	3.69821e-05	0.0130738	1276.68
ENSMUSG00000028066	Pmf1	polyamine-modulated factor 1	-1.52321	0.00223833	0.0389668	15.9666
ENSMUSG00000044475	Ascc1	activating signal cointegrator 1 complex subunit 1	-1.89688	0.00120675	0.0329932	15.6128
ENSMUSG00000042102	Dmgdh	dimethylglycine dehydrogenase precursor	-1.66218	0.000935688	0.0303954	154.155
ENSMUSG00000037965	Zc3h7a	zinc finger CCCH type containing 7 A	1.67442	0.00273284	0.0409439	24.9831
ENSMUSG00000087334	AW495222	expressed sequence AW495222	-2.54597	7.76368e-05	0.0169137	123.742
ENSMUSG00000039994	Timeless	timeless circadian clock 1	1.11296	0.005228	0.0491744	6.93091
ENSMUSG00000101904	Gm29427	predicted gene 29427	1.05515	0.000863068	0.0298252	3.99476
ENSMUSG00000036986	Pml	promyelocytic leukemia	2.2504	0.00296366	0.0417407	4.30458
ENSMUSG00000025068	Gsto1	glutathione S-transferase omega 1	-2.34099	0.00491012	0.0485583	76.3354
ENSMUSG00000056608	Chd9	chromodomain helicase DNA binding protein 9	1.54097	0.000155678	0.0216166	3.72513
ENSMUSG00000098886	Mir6385	microRNA 6385	4.10063	0.00227523	0.039091	1.98831
ENSMUSG00000032333	Stoml1	stomatin-like 1	1.96198	0.000327258	0.0237399	2.81771
ENSMUSG00000022546	Gpt	glutamic pyruvic transaminase, soluble	-1.46251	0.000594506	0.0279529	234.541
ENSMUSG00000063882	Uqcrh	ubiquinol-cytochrome c reductase hinge protein	-2.02547	0.00267879	0.0409439	1029.71
ENSMUSG00000042043	Tbca	tubulin cofactor A	-1.36651	0.00317056	0.0424193	879.914
ENSMUSG00000098620	Gm27209	predicted gene 27209	2.08545	0.00131961	0.0338469	1.05971
ENSMUSG00000063787	Chchd1	coiled-coil-helix-coiled-coil-helix domain containing 1	-1.65951	0.0021966	0.0387759	175.11
ENSMUSG00000022512	Cldn1	claudin 1	-1.38874	0.00515674	0.0490138	22.4886
ENSMUSG00000040033	Stat2	signal transducer and activator of transcription 2	2.29831	6.57318e-05	0.0159324	45.6008
ENSMUSG00000081221	Gm14760	predicted gene 14760	-1.21353	0.00271882	0.0409439	8.53652
ENSMUSG00000026154	Sdhaf4	succinate dehydrogenase complex assembly factor 4	-1.17967	0.000443627	0.0254158	20.2316
ENSMUSG00000102495	Gm26524	predicted gene, 26524	-1.5592	0.00286653	0.0415643	20.0553
ENSMUSG00000036904	Fzd8	frizzled class receptor 8	-1.8589	0.00234719	0.0395508	3.00952
ENSMUSG00000046080	Clec9a	C-type lectin domain family 9, member a	1.86576	0.00173301	0.0363266	1.43658
ENSMUSG00000103034	Gm8797	predicted pseudogene 8797	-1.04727	0.00291832	0.0417036	39.5484
ENSMUSG00000037443	Cep85	centrosomal protein 85	1.84537	0.000172617	0.0222006	42.0694
ENSMUSG00000017446	C1qtnf1	C1q and tumor necrosis factor related protein 1	1.55939	0.00289555	0.0417036	1.82334
ENSMUSG00000033450	Tagap	T cell activation Rho GTPase activating protein	1.88749	0.00164433	0.0358566	4.24618
ENSMUSG00000030611	Mrps11	mitochondrial ribosomal protein S11	-1.01742	0.00322769	0.0425531	44.1965
ENSMUSG00000030161	Gabarapl1	gamma-aminobutyric acid (GABA) A receptor-associated protein-like 1	-2.5422	0.00428807	0.0461933	140.91
ENSMUSG00000000915	Hip1r	huntingtin interacting protein 1 related	1.42895	0.000220638	0.0237399	16.3156
ENSMUSG00000073471	Rsph3a	radial spoke 3A homolog (Chlamydomonas)	-1.18925	0.00260298	0.0407419	82.8268
ENSMUSG00000022022	Mtrf1	mitochondrial translational release factor 1	-1.23411	0.000113766	0.019769	17.5235
ENSMUSG00000029103	Lrpap1	low density lipoprotein receptor-related protein associated protein 1	-1.86338	0.00341671	0.0434496	71.1835
ENSMUSG00000059475	Zfp426	zinc finger protein 426	1.06844	0.00312621	0.0421313	1.96698
ENSMUSG00000022679	Mpv17l	Mpv17 transgene, kidney disease mutant-like	-1.71415	0.00398227	0.0453232	10.7694
ENSMUSG00000064294	Aox3	aldehyde oxidase 3	-1.62024	0.00166837	0.0358842	45.9711
ENSMUSG00000090778	Gm3235	predicted gene 3235	2.05966	0.00221254	0.0388938	2.41944
ENSMUSG00000050014	Apol10b	apolipoprotein L 10B	5.91309	0.00192927	0.0371916	0.676392
ENSMUSG00000023861	Mpc1	mitochondrial pyruvate carrier 1	-1.58002	0.00339182	0.0433995	92.6573
ENSMUSG00000087478	4930506C21Rik	RIKEN cDNA 4930506C21 gene	-1.49714	0.00374009	0.0445981	58.6949
ENSMUSG00000014243	Zswim7	zinc finger SWIM-type containing 7	-1.4413	0.000327463	0.0237399	21.6947
ENSMUSG00000058267	Mrps14	mitochondrial ribosomal protein S14	-1.36701	0.000688674	0.0284762	16.722
ENSMUSG00000029695	Aass	aminoadipate-semialdehyde synthase	-1.33683	0.00510659	0.0488342	74.4483
ENSMUSG00000064725	Snord96a	small nucleolar RNA, C/D box 96A	1.79984	0.00104843	0.0313219	78.0436
ENSMUSG00000037204	Atg101	autophagy related 101	-2.44029	1.81895e-05	0.00917044	132.925
ENSMUSG00000048852	Gm12185	predicted gene 12185	4.2577	0.00181109	0.0364788	3.35779
ENSMUSG00000031379	Pir	pirin	-1.42496	0.00506238	0.0487833	9.55416
ENSMUSG00000090516	Rps11-ps1	ribosomal protein S11, pseudogene 1	1.56982	0.00463586	0.0479275	2.91912
ENSMUSG00000040328	Olfr56	olfactory receptor 56	2.64998	0.00141078	0.0340145	0.731419
ENSMUSG00000053897	Slc39a8	solute carrier family 39 (metal ion transporter), member 8	-1.18798	0.00520922	0.049071	6.707
ENSMUSG00000047714	Ppp1r2	protein phosphatase 1, regulatory inhibitor subunit 2	-1.44488	0.00444468	0.0469154	16.1386
ENSMUSG00000078922	Tgtp1	T cell specific GTPase 1	4.60918	2.90434e-06	0.00488578	11.2649
ENSMUSG00000069892	9930111J21Rik2	RIKEN cDNA 9930111J21 gene 2	2.58217	0.00152962	0.034573	1.55623
ENSMUSG00000066116	Gm10154	predicted gene 10154	1.65368	0.000729475	0.0289478	3.43915
ENSMUSG00000026614	Slc30a10	solute carrier family 30, member 10	1.03786	0.00275869	0.0410905	12.0377
ENSMUSG00000035585	Tsen34	tRNA splicing endonuclease subunit 34	-1.95574	0.00272401	0.0409439	19.1273
ENSMUSG00000037266	Rsrp1	arginine/serine rich protein 1	1.4333	0.000688251	0.0284762	109.1
ENSMUSG00000028821	Syf2	SYF2 homolog, RNA splicing factor (S. cerevisiae)	-1.39552	0.00176271	0.0363953	330.978
ENSMUSG00000004100	Ppan	peter pan homolog	1.50581	0.00523932	0.0491906	20.4828
ENSMUSG00000044986	Tst	thiosulfate sulfurtransferase, mitochondrial	-1.45647	0.0026492	0.0409439	307.546
ENSMUSG00000070319	Eif3g	eukaryotic translation initiation factor 3, subunit G	-1.14754	0.00147524	0.0342356	274.015
ENSMUSG00000031725	Ces1f	carboxylesterase 1F	-1.8797	0.00046478	0.0256712	226.839
ENSMUSG00000039182	AW209491	expressed sequence AW209491	-1.53305	0.00284973	0.0415643	17.7286
ENSMUSG00000024981	Acsl5	acyl-CoA synthetase long-chain family member 5	-2.10635	0.000675425	0.0284762	283.607
ENSMUSG00000057074	Ces1g	carboxylesterase 1G	-2.13311	0.000294626	0.0237399	250.537
ENSMUSG00000024982	Zdhhc6	zinc finger, DHHC domain containing 6	-1.44278	0.00211525	0.0381638	37.3443
ENSMUSG00000023791	Pigx	phosphatidylinositol glycan anchor biosynthesis, class X	-2.00148	0.00270789	0.0409439	6.45759
ENSMUSG00000013701	Timm23	translocase of inner mitochondrial membrane 23	-1.66066	0.00412439	0.0458816	87.2089
ENSMUSG00000101111	Gm28437	predicted gene 28437	1.35951	0.00295268	0.0417407	22537.1
ENSMUSG00000100862	Gm10925	predicted gene 10925	1.33467	0.0021504	0.0383952	134051
ENSMUSG00000102070	Gm28661	predicted gene 28661	1.45722	0.00296878	0.0417407	34689.7
ENSMUSG00000101249	Gm29216	predicted gene 29216	1.44267	0.00196744	0.0372233	30753.3
ENSMUSG00000029499	Pxmp2	peroxisomal membrane protein 2	-1.44016	0.00499498	0.0486735	218.94
ENSMUSG00000035578	Iqcg	IQ motif containing G	-1.38215	0.000493478	0.0260354	2.7513
ENSMUSG00000026715	Serpinc1	serine (or cysteine) peptidase inhibitor, clade C (antithrombin), member 1	-1.04572	0.000631212	0.0279529	299.817
ENSMUSG00000029781	Fkbp9	FK506 binding protein 9	-1.30958	0.00214483	0.0383952	12.3749
ENSMUSG00000022817	Itgb5	integrin beta 5	-1.25462	0.00260536	0.0407419	23.4064
ENSMUSG00000105194	Gm6755	predicted gene 6755	-1.3208	0.00128855	0.0336233	7.16232
ENSMUSG00000001750	Tcirg1	T cell, immune regulator 1, ATPase, H+ transporting, lysosomal V0 protein A3	2.99073	0.000214069	0.0237399	12.8064
ENSMUSG00000030614	Tmem126b	transmembrane protein 126B	-1.38321	0.000629668	0.0279529	35.7257
ENSMUSG00000024866	Acy3	aspartoacylase (aminoacylase) 3	-1.47203	0.00293525	0.0417407	46.1665
ENSMUSG00000028494	Plin2	perilipin 2	-1.94156	0.00486206	0.04855	158.727
ENSMUSG00000099309	Mir7085	microRNA 7085	10	0.00393998	0.0452273	1.02302
ENSMUSG00000049858	Suox	sulfite oxidase	-2.66232	0.00199214	0.0373226	44.8893
ENSMUSG00000074207	Adh1	alcohol dehydrogenase 1 (class I)	-1.33274	0.00426501	0.0460698	2163.75
ENSMUSG00000024851	Pitpnm1	phosphatidylinositol transfer protein, membrane-associated 1	1.65699	0.000767973	0.0290295	0.629894
ENSMUSG00000029798	Herc6	hect domain and RLD 6	3.38617	0.00213666	0.0383625	2.48161
ENSMUSG00000107627	Gm19244	predicted gene, 19244	10	0.000508328	0.0264848	0
ENSMUSG00000043162	Pyurf	Pigy upstream reading frame	-1.15872	2.14377e-05	0.0100074	54.5711
ENSMUSG00000037139	Myom3	myomesin family, member 3	-2.60327	0.00194423	0.0372233	0.786297
ENSMUSG00000028691	Prdx1	peroxiredoxin 1	-1.88593	0.004214	0.0460698	508.919
ENSMUSG00000053835	H2-T24	histocompatibility 2, T region locus 24	2.33231	0.000463773	0.0256712	5.06318
ENSMUSG00000089956	Gm16553	predicted gene 16553	-1.4758	0.00488572	0.04855	32.196
ENSMUSG00000031770	Herpud1	homocysteine-inducible, endoplasmic reticulum stress-inducible, ubiquitin-like domain member 1	-1.94358	0.00517391	0.0490316	90.6635
ENSMUSG00000034422	Parp14	poly (ADP-ribose) polymerase family, member 14	3.27621	0.00302756	0.0419815	6.77019
ENSMUSG00000042349	Ikbke	inhibitor of kappaB kinase epsilon	1.28387	0.000568191	0.0274386	5.22831
ENSMUSG00000074874	Ctla2b	cytotoxic T lymphocyte-associated protein 2 beta	1.35682	0.00357361	0.0442454	17.8426
ENSMUSG00000102027	Gm28914	predicted gene 28914	1.01705	0.00226709	0.039091	5.92843
ENSMUSG00000102055	Gm28913	predicted gene 28913	1.65253	0.00247627	0.0397694	8.35927
ENSMUSG00000044258	Ctla2a	cytotoxic T lymphocyte-associated protein 2 alpha	1.38533	0.00531396	0.0494309	32.561
ENSMUSG00000034379	Wdr5b	WD repeat domain 5B	1.05946	0.0026587	0.0409439	3.72824
ENSMUSG00000028673	Fuca1	fucosidase, alpha-L- 1, tissue	-1.18284	0.00513721	0.0489414	44.0812
ENSMUSG00000074151	Nlrc5	NLR family, CARD domain containing 5	3.31371	0.000696252	0.0284921	3.43701
ENSMUSG00000027559	Car3	carbonic anhydrase 3	-2.10082	0.00103808	0.0313181	684.397
ENSMUSG00000070327	Rnf213	ring finger protein 213	3.63685	1.59534e-06	0.00440901	3.73392
ENSMUSG00000078427	Sarnp	SAP domain containing ribonucleoprotein	-1.89136	0.0020366	0.037749	429.735
ENSMUSG00000095788	Sirpb1a	signal-regulatory protein beta 1A	2.30248	0.00507668	0.0487833	0.134832
ENSMUSG00000084667	Gm23212	predicted gene, 23212	2.25386	0.00137832	0.0340145	24.7847
ENSMUSG00000065735	Snord80	small nucleolar RNA, C/D box 80	2.8125	0.0014782	0.0342356	13.4416
ENSMUSG00000064968	Snord47	small nucleolar RNA, C/D box 47	2.70347	0.00312212	0.0421313	2.38942
ENSMUSG00000022177	Haus4	HAUS augmin-like complex, subunit 4	-2.00125	0.000731393	0.0289478	18.0379
ENSMUSG00000038324	Trpc4ap	transient receptor potential cation channel, subfamily C, member 4 associated protein	-1.19878	0.00118383	0.0328867	7.7859
ENSMUSG00000076128	Mir686	microRNA 686	-1.19329	0.00214429	0.0383952	426.766
ENSMUSG00000028059	Arhgef2	rho/rac guanine nucleotide exchange factor (GEF) 2	1.71792	0.00355876	0.0441917	2.08485
ENSMUSG00000036995	Asap3	ArfGAP with SH3 domain, ankyrin repeat and PH domain 3	2.29558	0.00487419	0.04855	6.01672
ENSMUSG00000092277	Gm19684	predicted gene, 19684	1.83245	0.0030086	0.041901	0.739307
ENSMUSG00000047810	Ccdc88b	coiled-coil domain containing 88B	2.39866	0.00114665	0.0323321	2.91201
ENSMUSG00000027580	Helz2	helicase with zinc finger 2, transcriptional coactivator	2.34093	0.00439326	0.0467784	9.61911
ENSMUSG00000061028	Clasrp	CLK4-associating serine/arginine rich protein	1.26247	0.00345843	0.0435901	9.78197
ENSMUSG00000032463	Faim	Fas apoptotic inhibitory molecule	-1.49733	0.0031321	0.0421313	42.821
ENSMUSG00000090258	Churc1	churchill domain containing 1	-1.83125	0.000509943	0.0264848	12.4394
ENSMUSG00000033373	Fntb	farnesyltransferase, CAAX box, beta	-1.9888	0.000472526	0.0256712	17.6462
ENSMUSG00000022428	Cby1	chibby family member 1, beta catenin antagonist	-1.24116	0.00218311	0.0387003	56.1637
ENSMUSG00000106169	Mir6948	microRNA 6948	2.28622	0.002363	0.0395641	73.7507
ENSMUSG00000081944	Gm12276	predicted gene 12276	1.68379	0.00101625	0.031014	6.85254
ENSMUSG00000028680	Plk3	polo like kinase 3	1.43205	0.00179682	0.0363953	8.95306
ENSMUSG00000050994	Adgb	androglobin	2.26891	0.00376099	0.0446361	3.38171
ENSMUSG00000024965	Fermt3	fermitin family member 3	1.31383	0.00328801	0.0429007	4.46195
ENSMUSG00000064751	Gm26330	predicted gene, 26330	2.64409	0.000976095	0.0308159	1.79091
ENSMUSG00000022420	Dnal4	dynein, axonemal, light chain 4	-1.35186	0.00464371	0.0479275	5.28093
ENSMUSG00000030613	Ccdc90b	coiled-coil domain containing 90B	-1.6629	0.000433016	0.0252112	11.4879
ENSMUSG00000042770	Hebp1	heme binding protein 1	-1.75152	0.000543829	0.026821	230.16
ENSMUSG00000062683	Atp5g2	ATP synthase, H+ transporting, mitochondrial F0 complex, subunit C2 (subunit 9)	-1.61035	0.00166578	0.0358842	33.2862
ENSMUSG00000027761	Aadac	arylacetamide deacetylase	-1.41395	0.00027282	0.0237399	218.232
ENSMUSG00000057421	Las1l	LAS1-like (S. cerevisiae)	-1.38717	0.00167323	0.0359274	64.0454
ENSMUSG00000027762	Sucnr1	succinate receptor 1	-2.53537	0.000246252	0.0237399	3.92737
ENSMUSG00000029066	Mrpl20	mitochondrial ribosomal protein L20	-1.0495	0.0048542	0.04855	70.1079
ENSMUSG00000002064	Sdf2	stromal cell derived factor 2	-1.53221	0.00110642	0.0317661	76.2347
ENSMUSG00000024181	Mrpl28	mitochondrial ribosomal protein L28	-1.5286	0.00229798	0.0391402	44.5936
ENSMUSG00000028576	Ift74	intraflagellar transport 74	-1.03281	3.20673e-05	0.0130738	16.3503
ENSMUSG00000031987	Egln1	egl-9 family hypoxia-inducible factor 1	-2.12318	0.00343726	0.043541	9.04717
ENSMUSG00000040028	Elavl1	ELAV (embryonic lethal, abnormal vision)-like 1 (Hu antigen R)	-1.22339	0.000588358	0.0278784	3.46642
ENSMUSG00000065734	Snord49a	small nucleolar RNA, C/D box 49A	2.49395	0.00165085	0.0358747	6.70596
ENSMUSG00000078122	F630028O10Rik	RIKEN cDNA F630028O10 gene	1.54638	0.000277591	0.0237399	0.534706
ENSMUSG00000044206	Vsig4	V-set and immunoglobulin domain containing 4	-1.42856	0.00210607	0.0381638	16.8407
ENSMUSG00000098066	Gm26944	predicted gene, 26944	1.1349	0.00289691	0.0417036	21.6944
ENSMUSG00000034485	Uaca	uveal autoantigen with coiled-coil domains and ankyrin repeats	-1.20382	0.00385466	0.0449436	16.5084
ENSMUSG00000040721	Zfhx2	zinc finger homeobox 2	1.94894	0.00488212	0.04855	1.10537
ENSMUSG00000002985	Apoe	apolipoprotein E	-1.59878	0.000865158	0.0298252	54826.2
ENSMUSG00000030786	Itgam	integrin alpha M	1.55418	0.00247187	0.0397694	1.1027
ENSMUSG00000045455	Gm9797	predicted pseudogene 9797	-2.09833	0.000216527	0.0237399	26.4703
ENSMUSG00000009772	Nuak2	NUAK family, SNF1-like kinase, 2	1.42896	0.000119627	0.0198391	2.47723
ENSMUSG00000051671	Coa6	cytochrome c oxidase assembly factor 6	-1.1665	0.00393855	0.0452273	141.178
ENSMUSG00000063275	Hacd1	3-hydroxyacyl-CoA dehydratase 1	-1.66911	0.00338724	0.0433995	12.5967
ENSMUSG00000020829	Slc46a1	solute carrier family 46, member 1	-1.28949	0.00250178	0.0399651	9.89872
ENSMUSG00000070407	Hs3st3b1	heparan sulfate (glucosamine) 3-O-sulfotransferase 3B1	-1.14873	0.0053141	0.0494309	19.6673
ENSMUSG00000031221	Igbp1	immunoglobulin (CD79A) binding protein 1	-1.38437	0.00455323	0.0475074	77.3547
ENSMUSG00000026696	Vamp4	vesicle-associated membrane protein 4	-1.41764	0.000153157	0.0216166	3.89153
ENSMUSG00000025037	Maoa	monoamine oxidase A	-1.94261	0.00199056	0.0373226	10.1606
ENSMUSG00000046687	Gm5424	predicted gene 5424	-3.00147	0.00437022	0.0466798	87.2588
ENSMUSG00000022471	Xrcc6	X-ray repair complementing defective repair in Chinese hamster cells 6	-1.85531	0.00293976	0.0417407	19.3313
ENSMUSG00000025040	Fundc1	FUN14 domain containing 1	-1.85212	0.00536281	0.0497384	14.2243
ENSMUSG00000090256	Alms1-ps1	ALMS1, centrosome and basal body associated, pseudogene 1	1.09626	0.000773846	0.0290295	1.33537
ENSMUSG00000055737	Ghr	growth hormone receptor	-1.03862	0.000582267	0.0277989	60.7083
ENSMUSG00000015501	Hivep2	human immunodeficiency virus type I enhancer binding protein 2	1.2585	0.000650439	0.0280758	0.936995
ENSMUSG00000020375	Rufy1	RUN and FYVE domain containing 1	-1.1257	0.000121855	0.0199462	72.2503
ENSMUSG00000014773	Dll1	delta like canonical Notch ligand 1	1.22699	0.00283045	0.0415263	2.3694
ENSMUSG00000109947	Gm45669	predicted gene 45669	-3.43433	0.000388718	0.0247057	2.96423
ENSMUSG00000003420	Fcgrt	Fc fragment of IgG receptor and transporter	-1.96953	0.00143237	0.0341022	89.0288
ENSMUSG00000047098	Rnf31	ring finger protein 31	1.84363	0.000250547	0.0237399	4.24197
ENSMUSG00000028538	St3gal3	ST3 beta-galactoside alpha-2,3-sialyltransferase 3	-1.11537	0.0046058	0.047855	39.8573
ENSMUSG00000037278	Tmem97	transmembrane protein 97	-1.82373	0.00203274	0.0377329	61.3001
ENSMUSG00000070713	Gm10282	predicted pseudogene 10282	-1.76441	0.00517392	0.0490316	14.6328
ENSMUSG00000052520	Cyp2j5	cytochrome P450, family 2, subfamily j, polypeptide 5	-1.67613	0.000934953	0.0303954	739.521
ENSMUSG00000002325	Irf9	interferon regulatory factor 9	1.4969	0.00157476	0.0350036	13.0848
ENSMUSG00000049152	Ugt3a2	UDP glycosyltransferases 3 family, polypeptide A2	-1.47619	0.00377577	0.0446902	45.4531
ENSMUSG00000103183	Gm37090	predicted gene, 37090	1.85313	0.00251513	0.0399976	1.21312
ENSMUSG00000020009	Ifngr1	interferon gamma receptor 1	-1.0731	0.000789427	0.0290295	21.2205
ENSMUSG00000062944	9130023H24Rik	RIKEN cDNA 9130023H24 gene	1.02086	0.00423043	0.0460698	1.08735
ENSMUSG00000031059	Ndufb11	NADH:ubiquinone oxidoreductase subunit B11	-1.38099	0.00325931	0.0426393	275.701
ENSMUSG00000026019	Wdr12	WD repeat domain 12	-1.05773	0.0026633	0.0409439	6.46478
ENSMUSG00000040253	Gbp7	guanylate binding protein 7	3.31661	1.43961e-06	0.00440901	5.15891
ENSMUSG00000040225	Prrc2c	proline-rich coiled-coil 2C	1.01529	0.000544203	0.026821	4.23722
ENSMUSG00000105338	Gm43802	predicted gene 43802	3.08165	0.00122872	0.0332537	8.74321
ENSMUSG00000030541	Idh2	isocitrate dehydrogenase 2 (NADP+), mitochondrial	-1.9346	0.00340888	0.0433995	145.499
ENSMUSG00000057530	Ece1	endothelin converting enzyme 1	-1.56186	1.90074e-05	0.0092142	199.818
ENSMUSG00000040264	Gbp2b	guanylate binding protein 2b	2.07255	0.000244434	0.0237399	5.90409
ENSMUSG00000108528	Gm8319	predicted gene 8319	-1.03975	0.00247893	0.0397694	3.92094
ENSMUSG00000040213	Kyat3	kynurenine aminotransferase 3	-1.4563	0.0029134	0.0417036	30.9938
ENSMUSG00000028271	Gtf2b	general transcription factor IIB	-1.19916	0.00324538	0.0425648	8.26427
ENSMUSG00000065818	Snord35a	small nucleolar RNA, C/D box 35A	2.56142	3.9636e-05	0.0130738	57.467
ENSMUSG00000037542	Aldh8a1	aldehyde dehydrogenase 8 family, member A1	-1.0623	0.000789478	0.0290295	476.168
ENSMUSG00000040181	Fmo1	flavin containing monooxygenase 1	-1.50037	0.00292316	0.0417254	94.9095
ENSMUSG00000032089	Il10ra	interleukin 10 receptor, alpha	1.01415	0.00204179	0.0377896	3.58575
ENSMUSG00000030224	Strap	serine/threonine kinase receptor associated protein	-1.87225	0.00376586	0.0446519	82.8279
ENSMUSG00000086877	A230072C01Rik	RIKEN cDNA A230072C01 gene	-1.55741	0.000296065	0.0237399	11.545
ENSMUSG00000054737	Zfp182	zinc finger protein 182	1.72725	0.00510213	0.0488286	2.00195
ENSMUSG00000069083	Gm10259	predicted pseudogene 10259	-1.52634	0.00135559	0.0339679	4.72298
ENSMUSG00000078452	Raet1d	retinoic acid early transcript delta	-2.40632	0.00258521	0.0406284	3.85994
ENSMUSG00000098955	Mir6935	microRNA 6935	2.07851	0.00126875	0.0335248	3.66245
ENSMUSG00000017677	Wsb1	WD repeat and SOCS box-containing 1	1.69398	0.00299047	0.0417407	9.55146
ENSMUSG00002076971	Snord100	small nucleolar RNA, C/D box 100	2.30479	4.65165e-06	0.00488578	3.24428
ENSMUSG00000077440	Gm23130	predicted gene, 23130	2.25607	9.38126e-06	0.00720153	22.036
ENSMUSG00000078349	AW011738	expressed sequence AW011738	4.05979	0.00263257	0.0409439	0.73019
ENSMUSG00000026295	Spp2	secreted phosphoprotein 2	-1.44273	0.00350326	0.043915	382.645
ENSMUSG00000020359	Phykpl	5-phosphohydroxy-L-lysine phospholyase	-1.08509	0.00201717	0.0376036	46.0706
ENSMUSG00000030647	Ndufc2	NADH:ubiquinone oxidoreductase subunit C2	-1.28461	0.00461604	0.0478853	79.875
ENSMUSG00000020358	Hnrnpab	heterogeneous nuclear ribonucleoprotein A/B	-1.55091	0.00456325	0.0475726	500.95
ENSMUSG00000069844	Sco1	SCO1 cytochrome c oxidase assembly protein	-1.30076	0.00236214	0.0395641	6.84793
ENSMUSG00000019989	Enpp3	ectonucleotide pyrophosphatase/phosphodiesterase 3	-1.20392	0.000364789	0.0246467	14.1714
ENSMUSG00000008540	Mgst1	microsomal glutathione S-transferase 1	-1.69107	0.000641967	0.0279978	1898.12
ENSMUSG00000001632	Brpf1	bromodomain and PHD finger containing, 1	1.48139	0.00465915	0.0479275	4.04269
ENSMUSG00000035642	Aamdc	adipogenesis associated Mth938 domain containing	-1.22022	0.00379963	0.0447665	13.3572
ENSMUSG00000093215	Mir3103	microRNA 3103	-4.04866	0.00446632	0.0469154	7.81869
ENSMUSG00000039968	Rsbn1l	round spermatid basic protein 1-like	1.23204	0.00242126	0.0396386	2.50836
ENSMUSG00000037072	Selenof	selenoprotein F	-1.55143	0.00148496	0.0342356	72.4942
ENSMUSG00000004285	Atp6v1f	ATPase, H+ transporting, lysosomal V1 subunit F	-1.42703	0.00130642	0.0338469	566.568
ENSMUSG00000032547	Ryk	receptor-like tyrosine kinase	-1.05829	0.00183535	0.0365342	9.32575
ENSMUSG00000010376	Nedd8	neural precursor cell expressed, developmentally down-regulated gene 8	-1.50503	0.00232999	0.0394676	727.091
ENSMUSG00000067942	Zfp160	zinc finger protein 160	1.15455	0.00415899	0.0459342	2.42859
ENSMUSG00000054387	Mdm4	transformed mouse 3T3 cell double minute 4	1.6107	0.00494853	0.0486735	2.60377
ENSMUSG00000104920	Gm43215	predicted gene 43215	2.71516	0.00422937	0.0460698	0.860139
ENSMUSG00000009630	Ppp2cb	protein phosphatase 2 (formerly 2A), catalytic subunit, beta isoform	-1.25906	0.00445093	0.0469154	19.2351
ENSMUSG00000043661	Gm9785	predicted pseudogene 9785	2.27307	0.00436709	0.0466798	0.916026
ENSMUSG00000093938	Evi2b	ecotropic viral integration site 2b	2.15203	0.000350527	0.024303	4.05845
ENSMUSG00000056025	Clca3a1	chloride channel accessory 3A1	2.09293	0.000657687	0.0282917	2.81342
ENSMUSG00000033688	1300017J02Rik	RIKEN cDNA 1300017J02 gene	-1.23231	0.00192058	0.0371273	138.607
ENSMUSG00000064128	Cenpj	centromere protein J	1.40686	0.00278673	0.0411576	4.7794
ENSMUSG00000028639	Ybx1	Y box protein 1	-1.86669	0.0011053	0.0317661	1098.96
ENSMUSG00000041161	Otud3	OTU domain containing 3	-1.01388	0.00485729	0.04855	13.9037
ENSMUSG00000068479	Mfap1a	microfibrillar-associated protein 1A	-1.07533	0.00373229	0.0445981	13.6129
ENSMUSG00000062753	AI413582	expressed sequence AI413582	1.77146	0.00277076	0.0410905	1.45466
ENSMUSG00000055760	Gemin6	gem nuclear organelle associated protein 6	-1.78432	0.00486923	0.04855	31.2029
ENSMUSG00000037089	Slc35b2	solute carrier family 35, member B2	-1.04919	0.0048513	0.04855	14.2438
ENSMUSG00000063268	Parp10	poly (ADP-ribose) polymerase family, member 10	2.66678	0.00106162	0.0313219	7.00434
ENSMUSG00000106294	Gm8539	predicted gene 8539	-2.42033	0.00140913	0.0340145	5.00154
ENSMUSG00000022564	Grina	glutamate receptor, ionotropic, N-methyl D-aspartate-associated protein 1 (glutamate binding)	1.55383	0.00227644	0.039091	37.7067
ENSMUSG00000029993	Nfu1	NFU1 iron-sulfur cluster scaffold	-1.25117	0.00247211	0.0397694	12.31
ENSMUSG00000022551	Cyc1	cytochrome c-1	-1.44715	0.00307815	0.0421313	139.953
ENSMUSG00000027829	Ccnl1	cyclin L1	1.71535	0.00223445	0.0389668	17.7449
ENSMUSG00000028743	Akr7a5	aldo-keto reductase family 7, member A5 (aflatoxin aldehyde reductase)	-1.91604	3.98761e-05	0.0130738	76.1247
ENSMUSG00000028637	Ccdc30	coiled-coil domain containing 30	-2.42805	0.00124272	0.0332554	6.00286
ENSMUSG00000074476	Spc24	SPC24, NDC80 kinetochore complex component, homolog (S. cerevisiae)	-1.52296	0.00295883	0.0417407	54.34
ENSMUSG00000016194	Hsd11b1	hydroxysteroid 11-beta dehydrogenase 1	-1.85363	0.00122383	0.0332537	191.204
ENSMUSG00000020707	Rnf135	ring finger protein 135	1.67937	0.000306395	0.0237399	4.7165
ENSMUSG00000031516	Dctn6	dynactin 6	-1.11699	0.00167735	0.0359546	15.373
ENSMUSG00000094530	Gm21399	predicted gene, 21399	-1.86045	0.00320215	0.0424841	6.84716
ENSMUSG00000020903	Stx8	syntaxin 8	-1.38603	0.00507339	0.0487833	8.53188
ENSMUSG00000051998	Lax1	lymphocyte transmembrane adaptor 1	2.58388	0.003821	0.044827	0.378249
ENSMUSG00000065451	Mir101a	microRNA 101a	1.60285	0.000516499	0.0264848	21.0428
ENSMUSG00000049404	Rarres1	retinoic acid receptor responder (tazarotene induced) 1	-1.04675	0.00275914	0.0410905	47.8682
ENSMUSG00000098473	Mir7083	microRNA 7083	3.71867	0.00286325	0.0415643	0.897043
ENSMUSG00000053453	Thoc7	THO complex 7	-1.18883	0.00215552	0.0384274	143.139
ENSMUSG00000029269	Sult1b1	sulfotransferase family 1B, member 1	-3.27041	0.00446812	0.0469154	26.2412
ENSMUSG00000030587	2200002D01Rik	RIKEN cDNA 2200002D01 gene	1.15681	0.00537763	0.0497869	92.5339
ENSMUSG00000029273	Sult1d1	sulfotransferase family 1D, member 1	-2.56989	0.000182623	0.0222407	88.8709
ENSMUSG00000028194	Ddah1	dimethylarginine dimethylaminohydrolase 1	-3.12686	0.00367853	0.0445809	14.3781
ENSMUSG00000024248	Cox7a2l	cytochrome c oxidase subunit 7A2 like	-1.57909	0.00229196	0.0391402	100.084
ENSMUSG00000033885	Pxk	PX domain containing serine/threonine kinase	1.02808	0.000263894	0.0237399	15.1629
ENSMUSG00000025044	Msr1	macrophage scavenger receptor 1	1.5522	0.00107078	0.0313219	4.0256
ENSMUSG00000031886	Ces2e	carboxylesterase 2E	-1.78782	0.00323691	0.0425531	110.574
ENSMUSG00000087260	Lamtor5	late endosomal/lysosomal adaptor, MAPK and MTOR activator 5	-1.89547	0.00442163	0.046899	71.5378
ENSMUSG00000039159	Ube2h	ubiquitin-conjugating enzyme E2H	-1.35518	0.00391496	0.0451644	17.8173
ENSMUSG00000048109	Rbm15	RNA binding motif protein 15	1.20374	0.000921223	0.0303954	1.34561
ENSMUSG00000000673	Haao	3-hydroxyanthranilate 3,4-dioxygenase	-1.53255	0.00510064	0.0488286	662.565
ENSMUSG00000014599	Csf1	colony stimulating factor 1 (macrophage)	2.45662	8.93796e-05	0.0187757	4.23019
ENSMUSG00000027951	Adar	adenosine deaminase, RNA-specific	2.29064	3.34383e-06	0.00488578	4.68608
ENSMUSG00000085445	Gm16348	predicted gene 16348	1.98274	0.000743208	0.0289478	9.46027
ENSMUSG00000027950	Chrnb2	cholinergic receptor, nicotinic, beta polypeptide 2 (neuronal)	2.08846	0.00391973	0.0451644	1.40004
ENSMUSG00000024254	Abcg8	ATP binding cassette subfamily G member 8	-1.5876	1.48279e-05	0.00812571	13.0432
ENSMUSG00000028185	Dnase2b	deoxyribonuclease II beta	-1.50086	0.000558964	0.0272751	11.7157
ENSMUSG00000004032	Gstm5	glutathione S-transferase, mu 5	-2.18035	0.000135761	0.0211265	37.935
ENSMUSG00000039450	Dcxr	dicarbonyl L-xylulose reductase	-1.49507	0.00238879	0.0395641	55.8417
ENSMUSG00000004035	Gstm7	glutathione S-transferase, mu 7	-1.73544	0.00174799	0.0363822	64.2876
ENSMUSG00000068762	Gstm6	glutathione S-transferase, mu 6	-1.82189	0.00491013	0.0485583	117.816
ENSMUSG00000004038	Gstm3	glutathione S-transferase, mu 3	-1.7414	0.000929327	0.0303954	208.943
ENSMUSG00000040562	Gstm2	glutathione S-transferase, mu 2	-1.84256	0.000157696	0.0216166	248.539
ENSMUSG00000064602	Snora41	small nucleolar RNA, H/ACA box 41	2.79218	0.00310926	0.0421313	1.81524
ENSMUSG00000064246	Chil1	chitinase-like 1	2.80824	0.00133251	0.0338469	0.100382
ENSMUSG00000058135	Gstm1	glutathione S-transferase, mu 1	-2.10832	0.000149929	0.0216166	3357.31
ENSMUSG00000025607	Copg2	coatomer protein complex, subunit gamma 2	-1.06172	0.00315797	0.0422987	4.45282
ENSMUSG00000051184	Zfp524	zinc finger protein 524	-1.14983	0.0014721	0.0342356	30.1554
ENSMUSG00000070002	Ell	elongation factor RNA polymerase II	1.34452	0.000352428	0.024303	13.7765
ENSMUSG00000019139	Isyna1	myo-inositol 1-phosphate synthase A1	3.16125	0.00157744	0.0350036	4.82373
ENSMUSG00000070003	Ssbp4	single stranded DNA binding protein 4	1.6873	0.00254699	0.0401814	2.88772
ENSMUSG00000056204	Pgpep1	pyroglutamyl-peptidase I	-1.04577	1.45433e-05	0.00812571	11.7495
ENSMUSG00000072407	Gm6419	predicted gene 6419	-1.53737	0.00131387	0.0338469	3.49372
ENSMUSG00000041762	Gpr155	G protein-coupled receptor 155	-1.22475	0.00046678	0.0256712	3.66759
ENSMUSG00000007721	Ccdc124	coiled-coil domain containing 124	-1.22629	0.00367331	0.0445809	557.08
ENSMUSG00000004771	Rab11a	RAB11A, member RAS oncogene family	-1.42238	0.00279492	0.0411608	26.449
ENSMUSG00000010607	Pigyl	phosphatidylinositol glycan anchor biosynthesis, class Y-like	-1.44906	6.2699e-05	0.0154953	245.653
ENSMUSG00000053768	Chchd3	coiled-coil-helix-coiled-coil-helix domain containing 3	-1.59031	0.00508106	0.0487833	209.174
ENSMUSG00000040842	Szrd1	SUZ RNA binding domain containing 1	-1.47462	0.00170801	0.0362087	42.2113
ENSMUSG00000097620	4921514A10Rik	RIKEN cDNA 4921514A10 gene	-1.29376	0.00150753	0.0344261	7.38534
ENSMUSG00000003546	Klc4	kinesin light chain 4	-1.4336	0.000249925	0.0237399	110.601
ENSMUSG00000001666	Ddt	D-dopachrome tautomerase	-1.42812	0.00413158	0.0459058	1044.93
ENSMUSG00000092360	Gm20441	predicted gene 20441	-1.43676	0.00398685	0.0453232	996.363
ENSMUSG00000001665	Gstt3	glutathione S-transferase, theta 3	-2.37065	0.00287889	0.0415643	14.8451
ENSMUSG00000002767	Mrpl2	mitochondrial ribosomal protein L2	-1.25214	0.00318876	0.0424404	190.167
ENSMUSG00000029656	C8b	complement component 8, beta polypeptide	-1.43551	0.00501514	0.0486735	1041.77
ENSMUSG00000009092	Derl3	Der1-like domain family, member 3	3.91475	0.000292725	0.0237399	1.65135
ENSMUSG00000110350	Gm10252	predicted gene 10252	-2.19742	0.00278869	0.0411576	631.192
ENSMUSG00000025724	Sec11a	SEC11 homolog A, signal peptidase complex subunit	-1.30238	0.00364113	0.0443965	48.7112
ENSMUSG00000018899	Irf1	interferon regulatory factor 1	1.7814	4.42176e-06	0.00488578	18.6809
ENSMUSG00000034911	Ushbp1	USH1 protein network component harmonin binding protein 1	1.46506	0.00238858	0.0395641	7.20591
ENSMUSG00000036411	9530077C05Rik	RIKEN cDNA 9530077C05 gene	2.56482	0.00211906	0.0381638	0.13032
ENSMUSG00000034880	Mrpl34	mitochondrial ribosomal protein L34	-1.40503	0.00153526	0.034573	147.381
ENSMUSG00000091191	Gm17334	predicted gene, 17334	1.5064	0.00075003	0.0289562	14.9384
ENSMUSG00000011382	Dhdh	dihydrodiol dehydrogenase (dimeric)	-1.46062	0.00386368	0.0450072	136.077
ENSMUSG00000034845	Plvap	plasmalemma vesicle associated protein	-1.53117	0.000805166	0.0290295	72.7057
ENSMUSG00000084996	Gm11419	predicted gene 11419	2.06903	0.00366663	0.0445809	1.06821
ENSMUSG00000041827	Oasl1	2'-5' oligoadenylate synthetase-like 1	3.44474	0.000458177	0.0256712	9.54184
ENSMUSG00000043085	Tmem82	transmembrane protein 82	1.62274	0.000484033	0.0260191	16.3877
ENSMUSG00000073731	AI507597	expressed sequence AI507597	1.35796	0.00157585	0.0350036	31.6979
ENSMUSG00000031805	Jak3	Janus kinase 3	2.08537	0.0017953	0.0363953	1.618
ENSMUSG00000002768	Mea1	male enhanced antigen 1	-1.87717	0.00301842	0.0419815	752.362
ENSMUSG00000107785	Gm45083	predicted gene 45083	1.24384	0.00177373	0.0363953	6.76951
ENSMUSG00000027628	Aar2	AAR2 splicing factor homolog	-1.7464	0.00101579	0.031014	3.46916
ENSMUSG00000079019	Insl3	insulin-like 3	2.03495	0.00208422	0.0381638	1.63919
ENSMUSG00000035203	Epn1	epsin 1	-1.52512	0.00169887	0.0361698	143.777
ENSMUSG00000062619	2310039H08Rik	RIKEN cDNA 2310039H08 gene	-1.43005	0.000130122	0.0207602	80.4251
ENSMUSG00000063888	Rpl7l1	ribosomal protein L7-like 1	-1.24193	0.0040971	0.0458309	116.17
ENSMUSG00000106838	1810017P11Rik	RIKEN cDNA 1810017P11 gene	2.71209	0.00471476	0.0481878	1.37234
ENSMUSG00000047866	Lonp2	lon peptidase 2, peroxisomal	-2.01117	0.00209911	0.0381638	106.144
ENSMUSG00000029545	Acads	acyl-Coenzyme A dehydrogenase, short chain	-2.36899	0.00473026	0.0481978	62.6186
ENSMUSG00000097680	Gm26642	predicted gene, 26642	1.65432	0.00500943	0.0486735	5.31548
ENSMUSG00000100629	Gm28192	predicted gene 28192	1.31909	0.0012877	0.0336233	2.70974
ENSMUSG00000068739	Sars	seryl-aminoacyl-tRNA synthetase	-1.00096	0.00457231	0.0475883	60.463
ENSMUSG00000024007	Ppil1	peptidylprolyl isomerase (cyclophilin)-like 1	1.12215	0.0010782	0.0313219	21.8538
ENSMUSG00000015806	Qdpr	quinoid dihydropteridine reductase	-2.59562	0.00133118	0.0338469	266.068
ENSMUSG00000025165	Sectm1a	secreted and transmembrane 1A	1.78912	0.00521919	0.0491282	2.31534
ENSMUSG00000105255	Gm42413	predicted gene, 42413	-2.96207	0.00337922	0.0433995	754.031
ENSMUSG00000027219	Slc28a2	solute carrier family 28 (sodium-coupled nucleoside transporter), member 2	2.33988	0.00245033	0.0397694	0.297132
ENSMUSG00000100774	Gm7329	predicted gene 7329	-1.98512	0.00010472	0.019445	29.3892
ENSMUSG00000093784	Gm22394	predicted gene, 22394	1.29025	0.00296219	0.0417407	20.8235
ENSMUSG00000062175	Tgif2	TGFB-induced factor homeobox 2	1.77371	0.00356949	0.0442454	0.970991
ENSMUSG00000085741	5430405H02Rik	RIKEN cDNA 5430405H02 gene	1.62909	0.000366702	0.0246467	1.13385
ENSMUSG00000024013	Fgd2	FYVE, RhoGEF and PH domain containing 2	2.09451	0.000348481	0.024303	1.41106
ENSMUSG00000024014	Pim1	proviral integration site 1	1.29561	0.000324791	0.0237399	9.74563
ENSMUSG00000038538	Ubn2	ubinuclein 2	1.64136	0.00415206	0.0459058	1.9832
ENSMUSG00000040428	Plekha4	pleckstrin homology domain containing, family A (phosphoinositide binding specific) member 4	3.54862	0.00150267	0.0344261	0.163601
ENSMUSG00000090083	Rnf8	ring finger protein 8	-1.08644	0.00133411	0.0338469	19.5052
ENSMUSG00000032387	Rbpms2	RNA binding protein with multiple splicing 2	-1.75736	0.00177615	0.0363953	33.825
ENSMUSG00000038507	Parp12	poly (ADP-ribose) polymerase family, member 12	2.17957	4.56402e-05	0.0130738	9.28237
ENSMUSG00000100351	Gm7867	predicted gene 7867	1.21009	0.00492523	0.0485583	2.4232
ENSMUSG00000027881	Prpf38b	PRP38 pre-mRNA processing factor 38 (yeast) domain containing B	1.28099	0.00542502	0.0499401	204.866
ENSMUSG00000073144	4930599N23Rik	RIKEN cDNA 4930599N23 gene	2.21308	0.00141371	0.0340145	1.05025
ENSMUSG00000062202	Btbd9	BTB (POZ) domain containing 9	1.23489	0.00377966	0.0446902	1.81364
ENSMUSG00000005054	Cstb	cystatin B	-1.67109	0.00460933	0.047855	71.7973
ENSMUSG00000029918	Mrps33	mitochondrial ribosomal protein S33	-1.05378	0.00307322	0.0421313	113.678
ENSMUSG00000031969	Acad8	acyl-Coenzyme A dehydrogenase family, member 8	-1.16582	0.00512314	0.0489182	10.4309
ENSMUSG00000028847	Trappc3	trafficking protein particle complex 3	-1.66288	0.00431676	0.0464107	57.9563
ENSMUSG00000029368	Alb	albumin	-1.48867	0.00222163	0.0389668	83666.5
ENSMUSG00000018845	Unc45b	unc-45 myosin chaperone B	1.64395	0.00203264	0.0377329	0.95901
ENSMUSG00000074457	S100a16	S100 calcium binding protein A16	-1.73735	0.0001545	0.0216166	20.1107
ENSMUSG00000074264	Amy1	amylase 1, salivary	-1.75194	6.15725e-05	0.0154953	155.568
ENSMUSG00000083863	Gm13341	predicted gene 13341	1.48823	0.000315103	0.0237399	110.148
ENSMUSG00000083563	Gm13340	predicted gene 13340	1.25606	0.0040202	0.0455493	74.0614
ENSMUSG00000035745	Grin3b	glutamate receptor, ionotropic, NMDA3B	1.70701	0.00382987	0.044827	0.644383
ENSMUSG00000027907	S100a11	S100 calcium binding protein A11	2.70517	0.000212591	0.0237399	57.5203
ENSMUSG00000026678	Rgs5	regulator of G-protein signaling 5	-1.05718	0.000181403	0.0222407	12.6826
ENSMUSG00000035673	Sbno2	strawberry notch 2	1.82	1.26216e-05	0.00812571	6.69817
ENSMUSG00000018770	Atp5g3	ATP synthase, H+ transporting, mitochondrial F0 complex, subunit C3 (subunit 9)	-1.60301	0.00163283	0.0356676	113.368
ENSMUSG00000087107	AI662270	expressed sequence AI662270	1.48402	0.00206842	0.0381395	2.61133
ENSMUSG00000083161	Gm11427	predicted gene 11427	1.76381	0.00481447	0.0484754	2.21316
ENSMUSG00000026088	Mitd1	MIT, microtubule interacting and transport, domain containing 1	1.14577	0.001095	0.0316545	13.8807
ENSMUSG00000026279	Thap4	THAP domain containing 4	-1.31029	0.00146058	0.0342356	2.51264
ENSMUSG00000101952	Gm10550	predicted gene 10550	-2.7912	0.00412042	0.0458816	4.12668
ENSMUSG00000058407	Txndc9	thioredoxin domain containing 9	-1.29559	0.00183576	0.0365342	15.2321
ENSMUSG00000079563	Pglyrp2	peptidoglycan recognition protein 2	-1.56235	0.00193726	0.0371916	53.0102
ENSMUSG00000035478	Mbd3	methyl-CpG binding domain protein 3	-1.25809	0.00317776	0.0424285	243.038
ENSMUSG00000102752	Gm7694	predicted gene 7694	2.2363	0.00211954	0.0381638	1.58128
ENSMUSG00000027099	Mtx2	metaxin 2	-1.4564	0.00148579	0.0342356	20.0124
ENSMUSG00000055202	Zfp811	zinc finger protein 811	2.66773	0.00127607	0.0335982	0.087831
ENSMUSG00000024292	Cyp4f14	cytochrome P450, family 4, subfamily f, polypeptide 14	-1.21551	0.000492577	0.0260354	208.36
ENSMUSG00000051185	Fam174a	family with sequence similarity 174, member A	-1.69645	0.00318747	0.0424404	6.36675
ENSMUSG00000030659	Nucb2	nucleobindin 2	2.67316	0.00480976	0.0484754	44.6613
ENSMUSG00000032431	Crtap	cartilage associated protein	-1.33195	0.00467196	0.0479914	6.89623
ENSMUSG00000003380	Rabac1	Rab acceptor 1 (prenylated)	-1.12535	0.00411067	0.0458816	18.5289
ENSMUSG00000065862	Gm24029	predicted gene, 24029	2.66659	0.00193866	0.0371916	9.23781
ENSMUSG00000107369	Gstm2-ps1	glutathione S-transferase mu 2 (muscle), pseudogene 1	-2.16849	0.00314594	0.0422273	7.07961
ENSMUSG00000028378	Ptgr1	prostaglandin reductase 1	-1.99421	0.00211879	0.0381638	6.52395
ENSMUSG00000087993	Mir1982	microRNA 1982	1.53459	0.00273532	0.0409439	5.67727
ENSMUSG00000026078	Pdcl3	phosducin-like 3	-2.10555	0.00519713	0.0490709	40.8718
ENSMUSG00000020219	Timm13	translocase of inner mitochondrial membrane 13	-1.2359	0.00465597	0.0479275	193.725
ENSMUSG00000067825	Pex26	peroxisomal biogenesis factor 26	1.12511	0.00277139	0.0410905	4.24821
ENSMUSG00000026411	Tmem9	transmembrane protein 9	-2.04772	0.00187763	0.0367338	13.3724
ENSMUSG00000055216	9430025C20Rik	RIKEN cDNA 9430025C20 gene	2.34704	0.0016322	0.0356676	0.803527
ENSMUSG00000024457	Trim26	tripartite motif-containing 26	1.04734	0.00181919	0.0364788	24.8918
ENSMUSG00000051790	Nlgn2	neuroligin 2	2.80499	0.00174997	0.0363822	0.568952
ENSMUSG00000108083	Mug4-ps	murinoglobulin 4, pseudogene	-1.50756	0.000279689	0.0237399	9.54341
ENSMUSG00000060183	Cxcl11	chemokine (C-X-C motif) ligand 11	3.42377	0.000641672	0.0279978	2.10973
ENSMUSG00000030652	Coq7	demethyl-Q 7	-1.69981	0.00152606	0.034573	23.4054
ENSMUSG00000025747	Tyms	thymidylate synthase	-1.51061	0.000960633	0.0308087	5.94161
ENSMUSG00000027230	Creb3l1	cAMP responsive element binding protein 3-like 1	1.43475	0.00447575	0.046932	2.45124
ENSMUSG00000085385	Snhg17	small nucleolar RNA host gene 17	2.12723	0.00414241	0.0459058	2.58099
ENSMUSG00000045160	Bola3	bolA-like 3 (E. coli)	-1.41401	0.000613393	0.0279529	194.788
ENSMUSG00000041261	Car8	carbonic anhydrase 8	-1.26514	0.000317884	0.0237399	49.8376
ENSMUSG00000028293	Slc35a1	solute carrier family 35 (CMP-sialic acid transporter), member 1	-1.40279	0.000102853	0.019445	41.5848
ENSMUSG00000032204	Aqp9	aquaporin 9	-1.22173	0.0047303	0.0481978	31.6754
ENSMUSG00000041235	Chd7	chromodomain helicase DNA binding protein 7	1.27133	0.00468959	0.048094	3.25628
ENSMUSG00000050732	Vamp8	vesicle-associated membrane protein 8	-2.18249	0.000607623	0.0279529	323.242
ENSMUSG00000107017	Gm43196	predicted gene 43196	4.30155	0.00016796	0.0220014	0.492475
ENSMUSG00000107222	Gm43198	predicted gene 43198	5.39183	0.00489105	0.04855	0.441184
ENSMUSG00000047735	Samd9l	sterile alpha motif domain containing 9-like	3.27638	0.00038775	0.0247057	8.99062
ENSMUSG00000013593	Ndufs2	NADH:ubiquinone oxidoreductase core subunit S2	-1.7368	0.00144212	0.0341022	263.523
ENSMUSG00000010651	Acaa1b	acetyl-Coenzyme A acyltransferase 1B	-1.54705	0.000112551	0.019769	517.562
ENSMUSG00000040296	Ddx58	DEAD/H box helicase 58	2.23696	0.0041238	0.0458816	5.0318
ENSMUSG00000071014	Ndufb6	NADH:ubiquinone oxidoreductase subunit B6	-1.60529	0.00269656	0.0409439	110.665
ENSMUSG00000034748	Sirt6	sirtuin 6	1.55238	0.00225464	0.0390349	1.41916
ENSMUSG00000109357	Gm45236	predicted gene 45236	1.01916	0.00367718	0.0445809	16.3944
ENSMUSG00000060512	0610040J01Rik	RIKEN cDNA 0610040J01 gene	-1.51806	0.00245584	0.0397694	35.7832
ENSMUSG00000029171	Pgm2	phosphoglucomutase 2	-1.7679	0.000798769	0.0290295	141.121
ENSMUSG00000002588	Pon1	paraoxonase 1	-1.07249	0.00340619	0.0433995	251.412
ENSMUSG00000032667	Pon2	paraoxonase 2	-1.3659	0.00166034	0.0358842	5.08348
ENSMUSG00000050323	Ndufaf6	NADH:ubiquinone oxidoreductase complex assembly factor 6	-1.37579	0.00189171	0.036795	28.7764
ENSMUSG00000028409	Smu1	smu-1 suppressor of mec-8 and unc-52 homolog (C. elegans)	-1.55484	0.00373683	0.0445981	60.2702
ENSMUSG00000042505	Sdhaf3	succinate dehydrogenase complex assembly factor 3	-1.42211	0.0013685	0.0340145	3.17181
ENSMUSG00000012483	Rpa3	replication protein A3	-2.13938	0.00331986	0.0430047	25.7489
ENSMUSG00000028416	Bag1	BCL2-associated athanogene 1	-1.45183	0.00481523	0.0484754	516.465
ENSMUSG00000006315	Tmem147	transmembrane protein 147	-1.07511	0.000975267	0.0308159	27.8458
ENSMUSG00000026775	Yme1l1	YME1-like 1 (S. cerevisiae)	-1.22774	0.00382758	0.044827	15.2302
ENSMUSG00000038866	Zcchc2	zinc finger, CCHC domain containing 2	1.34399	0.000426283	0.0252112	8.15491
ENSMUSG00000030861	Acadsb	acyl-Coenzyme A dehydrogenase, short/branched chain	-1.16498	0.000633409	0.0279529	39.8079
ENSMUSG00000051695	Pcbp1	poly(rC) binding protein 1	-1.43547	0.00220394	0.038851	136.055
ENSMUSG00000052336	Cx3cr1	chemokine (C-X3-C motif) receptor 1	2.31909	0.000588275	0.0278784	2.52891
ENSMUSG00000001158	Snrnp27	small nuclear ribonucleoprotein 27 (U4/U6.U5)	-1.15788	0.00339581	0.0433995	127.528
ENSMUSG00000026395	Ptprc	protein tyrosine phosphatase, receptor type, C	1.25918	0.000243826	0.0237399	1.3401
ENSMUSG00000086103	Gm11832	predicted gene 11832	-1.42121	0.00476985	0.0483122	8.18822
ENSMUSG00000104291	A130071D04Rik	RIKEN cDNA A130071D04 gene	3.47436	0.00374945	0.0446347	1.05851
ENSMUSG00000028443	Nudt2	nudix (nucleoside diphosphate linked moiety X)-type motif 2	-1.90269	0.000367628	0.0246467	32.7653
ENSMUSG00000036162	Fam219aos	family with sequence similarity 219, member A, opposite strand	1.70473	0.00368609	0.0445869	1.78442
ENSMUSG00000044916	1700029I15Rik	RIKEN cDNA 1700029I15 gene	1.68703	0.00231213	0.039275	2.40015
ENSMUSG00000043252	Tmem64	transmembrane protein 64	-1.74866	0.000741012	0.0289478	6.73693
ENSMUSG00000028229	Rmdn1	regulator of microtubule dynamics 1	-1.30896	0.000427683	0.0252112	62.7723
ENSMUSG00000082902	Ccl19-ps1	chemokine (C-C motif) ligand 19, pseudogene 1	10	0.000677843	0.0284762	0
ENSMUSG00000101211	Gm28818	predicted gene 28818	1.88842	0.00136729	0.0340145	0.752897
ENSMUSG00000067161	Gm5560	predicted pseudogene 5560	-2.3707	7.37178e-05	0.0168934	3.08247
ENSMUSG00000060679	Mrps9	mitochondrial ribosomal protein S9	-1.04276	0.00185511	0.0365342	30.047
ENSMUSG00000049922	Slc35c1	solute carrier family 35, member C1	-1.17985	0.00251279	0.0399976	8.05331
ENSMUSG00000073987	Ggh	gamma-glutamyl hydrolase	-2.29039	0.0022332	0.0389668	12.5748
ENSMUSG00000027360	Hdc	histidine decarboxylase	1.80011	0.000530287	0.0267019	2.13061
ENSMUSG00000020514	Mrpl22	mitochondrial ribosomal protein L22	-1.3144	0.00394958	0.045255	124.686
ENSMUSG00000026189	Pecr	peroxisomal trans-2-enoyl-CoA reductase	-2.92605	0.00387691	0.0451196	585.559
ENSMUSG00000078853	Igtp	interferon gamma induced GTPase	2.4399	0.000284731	0.0237399	72.1235
ENSMUSG00000069874	Irgm2	immunity-related GTPase family M member 2	1.748	0.0051349	0.0489414	29.5967
ENSMUSG00000032528	Vipr1	vasoactive intestinal peptide receptor 1	-1.29023	0.000339594	0.024303	25.5914
ENSMUSG00000026188	Tmem169	transmembrane protein 169	3.08993	0.000391879	0.0247057	0.24071
ENSMUSG00000005442	Cic	capicua transcriptional repressor	1.13336	0.000139459	0.0214359	2.66569
ENSMUSG00000076441	Ass1	argininosuccinate synthetase 1	-3.15017	0.00132281	0.0338469	2493.81
ENSMUSG00000038412	Higd1a	HIG1 domain family, member 1A	-1.105	0.00171798	0.0362087	68.404
ENSMUSG00000032690	Oas2	2'-5' oligoadenylate synthetase 2	3.59356	5.26609e-05	0.0141221	0.919744
ENSMUSG00000020888	Dvl2	dishevelled segment polarity protein 2	-1.47099	0.000327519	0.0237399	100.359
ENSMUSG00000001166	Oas1c	2'-5' oligoadenylate synthetase 1C	2.4844	0.00227648	0.039091	0.549849
ENSMUSG00000029605	Oas1b	2'-5' oligoadenylate synthetase 1B	3.73613	0.0011428	0.0322956	0.968708
ENSMUSG00000057037	Cfhr1	complement factor H-related 1	-1.62902	0.00466074	0.0479275	68.7116
ENSMUSG00000029162	Khk	ketohexokinase	-1.50748	0.00273848	0.0409439	496.21
ENSMUSG00000000093	Tbx2	T-box 2	1.12805	0.00416192	0.0459342	1.44266
ENSMUSG00000033898	Cfhr2	complement factor H-related 2	-1.69984	0.000436884	0.0252112	240.095
ENSMUSG00000089991	Gm16332	predicted gene 16332	1.09453	0.00195881	0.0372233	18.0939
ENSMUSG00000107102	Gm42726	predicted gene 42726	3.37312	0.0034671	0.0436557	0.117712
ENSMUSG00000087142	Gm12454	predicted gene 12454	2.54569	0.00413568	0.0459058	0.250385
ENSMUSG00000018574	Acadvl	acyl-Coenzyme A dehydrogenase, very long chain	-1.72488	0.00191074	0.0370782	330.664
ENSMUSG00000029204	Rhoh	ras homolog family member H	2.04166	0.0051478	0.0490051	0.261127
ENSMUSG00000027215	Cd82	CD82 antigen	-1.92145	0.00331444	0.0429786	50.1608
ENSMUSG00000006304	Arpc2	actin related protein 2/3 complex, subunit 2	-1.74449	0.00477602	0.0483122	169.488
ENSMUSG00000042726	Trafd1	TRAF type zinc finger domain containing 1	1.77639	2.41667e-05	0.0108785	15.1105
ENSMUSG00000101503	Gm28364	predicted gene 28364	-1.51873	0.00383597	0.044827	77.8202
ENSMUSG00000078713	Tomm5	translocase of outer mitochondrial membrane 5	-1.66884	0.000286646	0.0237399	84.4934
ENSMUSG00000018189	Uchl5	ubiquitin carboxyl-terminal esterase L5	-1.51092	0.00362817	0.0443965	42.2109
ENSMUSG00000018425	Dhx40	DEAH (Asp-Glu-Ala-His) box polypeptide 40	-1.05985	0.00432761	0.0464214	20.6287
ENSMUSG00000035572	Dcaf10	DDB1 and CUL4 associated factor 10	-1.33606	0.00104082	0.0313181	5.03609
ENSMUSG00000035561	Aldh1b1	aldehyde dehydrogenase 1 family, member B1	-1.9204	0.00403968	0.0456173	68.6344
ENSMUSG00000030935	Acsm3	acyl-CoA synthetase medium-chain family member 3	-1.82339	0.00124796	0.0333248	41.7094
ENSMUSG00000035268	Pkig	protein kinase inhibitor, gamma	-1.80772	0.00404273	0.0456173	12.7692
ENSMUSG00000020432	Tcn2	transcobalamin 2	-1.88162	0.00028059	0.0237399	49.1922
ENSMUSG00000025894	Aasdhppt	aminoadipate-semialdehyde dehydrogenase-phosphopantetheinyl transferase	-1.31682	0.00403889	0.0456173	10.9635
ENSMUSG00000018362	Kpna2	karyopherin (importin) alpha 2	-1.86138	0.0016851	0.0360594	33.9569
ENSMUSG00000025888	Casp1	caspase 1	1.49267	0.00355781	0.0441917	3.23987
ENSMUSG00000030929	Eri2	exoribonuclease 2	-1.32814	5.71337e-05	0.0147189	20.3581
ENSMUSG00000014402	Tsg101	tumor susceptibility gene 101	-1.10647	0.000402717	0.0249202	29.7823
ENSMUSG00000020886	Dlg4	discs large MAGUK scaffold protein 4	1.50287	0.00135008	0.0339129	0.397382
ENSMUSG00000073491	Ifi213	interferon activated gene 213	4.01072	9.71326e-06	0.00720153	1.78583
ENSMUSG00000066677	Ifi208	interferon activated gene 208	2.53786	0.00525935	0.0491906	0.918378
ENSMUSG00000073490	Ifi207	interferon activated gene 207	2.2326	8.46801e-05	0.01809	4.12892
ENSMUSG00000090222	Ifi203-ps	interferon activated gene 203, pseudogene	2.92649	0.00228007	0.0390994	1.32576
ENSMUSG00000090272	Mndal	myeloid nuclear differentiation antigen like	2.75575	0.00238414	0.0395641	33.2063
ENSMUSG00000081103	Rps12-ps26	ribosomal protein S12, pseudogene 26	2.38607	0.00379705	0.0447665	0.334089
ENSMUSG00000099889	Mrgprb11-ps	MAS-related GPR, member B11, pseudogene	2.75186	0.00179702	0.0363953	0.339167
ENSMUSG00000082820	Gm13803	predicted gene 13803	-2.26684	0.00148395	0.0342356	5.46733
ENSMUSG00000003662	Ciao1	cytosolic iron-sulfur protein assembly 1	-1.60117	0.000706413	0.0286026	19.0289
ENSMUSG00000030884	Uqcrc2	ubiquinol cytochrome c reductase core protein 2	-1.69555	0.00204838	0.037856	114.067
ENSMUSG00000039745	Htatip2	HIV-1 Tat interactive protein 2	-1.50954	0.000153698	0.0216166	66.4622
ENSMUSG00000059534	Uqcr10	ubiquinol-cytochrome c reductase, complex III subunit X	-1.33577	0.00344751	0.0435739	415.935
ENSMUSG00000026198	Abcb6	ATP-binding cassette, sub-family B (MDR/TAP), member 6	-1.06321	0.00329497	0.0429127	42.455
ENSMUSG00000029141	Slc4a1ap	solute carrier family 4 (anion exchanger), member 1, adaptor protein	-1.04985	0.000305118	0.0237399	22.5287
ENSMUSG00000065420	Mir142b	microRNA 142b	3.93842	0.0037315	0.0445981	0.994125
ENSMUSG00000034285	Nipsnap1	nipsnap homolog 1	-1.37259	0.00054689	0.026821	111.125
ENSMUSG00000032725	Folr2	folate receptor 2 (fetal)	-1.24107	0.00407818	0.0457715	14.5238
ENSMUSG00000027374	Mrps5	mitochondrial ribosomal protein S5	-1.51287	0.000669186	0.0284762	79.6874
ENSMUSG00000036850	Mrpl41	mitochondrial ribosomal protein L41	-1.55738	0.00283305	0.0415263	230.736
ENSMUSG00000020483	Dynll2	dynein light chain LC8-type 2	-1.67373	0.000236006	0.0237399	213.149
ENSMUSG00000042901	Aida	axin interactor, dorsalization associated	1.56808	0.000109618	0.0197375	2.17324
ENSMUSG00000058050	Gm9234	predicted pseudogene 9234	-2.04657	0.000183143	0.0222407	6.0443
ENSMUSG00000035004	Igsf6	immunoglobulin superfamily, member 6	1.37067	0.000316443	0.0237399	15.2853
ENSMUSG00000093003	Mir3473c	microRNA 3473c	10	0.000316009	0.0237399	0
ENSMUSG00000020612	Prkar1a	protein kinase, cAMP dependent regulatory, type I, alpha	-1.70865	0.0027324	0.0409439	63.832
ENSMUSG00000019179	Mdh2	malate dehydrogenase 2, NAD (mitochondrial)	-1.69959	0.000228671	0.0237399	209.834
ENSMUSG00000087338	Scpep1os	serine carboxypeptidase 1, opposite strand	-2.4643	0.00141624	0.0340145	6.65226
ENSMUSG00000070427	Il18bp	interleukin 18 binding protein	1.76019	0.000106451	0.019445	5.88876
ENSMUSG00000099481	Xndc1	Xrcc1 N-terminal domain containing 1	1.12933	0.00126322	0.0335164	4.37344
ENSMUSG00000027087	Itgav	integrin alpha V	-1.50958	0.00147531	0.0342356	2.13133
ENSMUSG00000030869	Ndufab1	NADH:ubiquinone oxidoreductase subunit AB1	-1.09378	0.00414818	0.0459058	39.7536
ENSMUSG00000108573	Gm44986	predicted gene 44986	-1.44281	0.00296537	0.0417407	43.3934
ENSMUSG00000070425	Xntrpc	Xndc1-transient receptor potential cation channel, subfamily C, member 2 readthrough	1.21803	0.00159805	0.0352748	1.64796
ENSMUSG00000100254	Trpc2	transient receptor potential cation channel, subfamily C, member 2	1.27368	0.00112558	0.0320968	3.11733
ENSMUSG00000063931	Pepd	peptidase D	-1.26662	0.000114615	0.019769	35.6014
ENSMUSG00000018287	Spag7	sperm associated antigen 7	-1.19456	0.000426509	0.0252112	276.782
ENSMUSG00000025854	Fam20c	FAM20C, golgi associated secretory pathway kinase	-1.03844	0.000278701	0.0237399	15.5966
ENSMUSG00000027187	Cat	catalase	-2.10705	0.00106248	0.0313219	2573.94
ENSMUSG00000098140	Gm26938	predicted gene, 26938	-1.48611	0.0038075	0.0447665	22.9531
ENSMUSG00000087248	Gm16120	predicted gene 16120	3.74353	0.00245191	0.0397694	0.124015
ENSMUSG00000036639	Nudt1	nudix (nucleoside diphosphate linked moiety X)-type motif 1	-2.26744	4.48433e-05	0.0130738	48.2513
ENSMUSG00000025479	Cyp2e1	cytochrome P450, family 2, subfamily e, polypeptide 1	-2.29641	0.00199082	0.0373226	1970.18
ENSMUSG00000030966	Trim21	tripartite motif-containing 21	2.11232	0.000169322	0.0220014	4.90885
ENSMUSG00000020821	Kif1c	kinesin family member 1C	-1.26897	0.00208439	0.0381638	157.136
ENSMUSG00000047635	2810006K23Rik	RIKEN cDNA 2810006K23 gene	-2.1561	0.00295066	0.0417407	11.7056
ENSMUSG00000030763	Lcmt1	leucine carboxyl methyltransferase 1	-1.29236	0.00154679	0.0347518	5.52095
ENSMUSG00000047798	Cd300lf	CD300 molecule like family member F	2.70516	4.65036e-06	0.00488578	1.86669
ENSMUSG00000029401	Rilpl2	Rab interacting lysosomal protein-like 2	-1.36617	0.00156659	0.0349473	5.23333
ENSMUSG00000026822	Lcn2	lipocalin 2	6.28073	0.0001019	0.019445	7.49583
ENSMUSG00000016833	Mrps18c	mitochondrial ribosomal protein S18C	-1.18508	0.0026724	0.0409439	89.0746
ENSMUSG00000104761	Gm43511	predicted gene 43511	-1.18741	0.00122566	0.0332537	35.8274
ENSMUSG00000027303	Ptpra	protein tyrosine phosphatase, receptor type, A	-1.36201	0.00439722	0.0467784	23.3708
ENSMUSG00000085072	Ict1os	immature colon carcinoma transcript 1, opposite strand	-1.62373	0.00184763	0.0365342	26.7241
ENSMUSG00000060029	4930473A02Rik	RIKEN cDNA 4930473A02 gene	-1.70959	0.00298478	0.0417407	27.1745
ENSMUSG00000018446	C1qbp	complement component 1, q subcomponent binding protein	-1.25415	0.0007876	0.0290295	87.2819
ENSMUSG00000068290	Ddrgk1	DDRGK domain containing 1	-1.99199	0.00115999	0.0324489	907.762
ENSMUSG00000071866	Ppia	peptidylprolyl isomerase A	-1.36868	0.00181632	0.0364788	410.926
ENSMUSG00000020738	Sumo2	small ubiquitin-like modifier 2	-1.7929	0.00307533	0.0421313	52.2731
ENSMUSG00000020437	Myo1g	myosin IG	1.50834	0.00120024	0.0328867	0.474031
ENSMUSG00000085156	Snhg15	small nucleolar RNA host gene 15	1.71499	0.00124152	0.0332554	5.02592
ENSMUSG00000020805	Slc13a5	solute carrier family 13 (sodium-dependent citrate transporter), member 5	3.30658	0.00390359	0.0451644	0.287181
ENSMUSG00000002718	Cse1l	chromosome segregation 1-like (S. cerevisiae)	-1.96554	0.002469	0.0397694	9.00708
ENSMUSG00000039501	Znfx1	zinc finger, NFX1-type containing 1	2.12868	0.00311741	0.0421313	6.31877
ENSMUSG00000027318	Adam33	a disintegrin and metallopeptidase domain 33	3.10736	0.0050701	0.0487833	0.899751
ENSMUSG00000074578	Zfas1	zinc finger, NFX1-type containing 1, antisense RNA 1	1.87807	0.00011852	0.0198391	4.93905
ENSMUSG00000077565	Gm23201	predicted gene, 23201	3.75872	0.000298896	0.0237399	4.29402
ENSMUSG00000065124	Snora65	small nucleolar RNA, H/ACA box 65	2.30753	0.000572399	0.0275363	79.6848
ENSMUSG00000025510	Cd151	CD151 antigen	-1.45418	0.000869736	0.0298252	10.866
ENSMUSG00000068267	Cenpb	centromere protein B	-1.24388	0.00153609	0.034573	110.927
ENSMUSG00000027166	Dnajc24	DnaJ heat shock protein family (Hsp40) member C24	-1.13517	0.000783376	0.0290295	10.4419
ENSMUSG00000098597	Mir6418	microRNA 6418	-1.06539	0.00141188	0.0340145	46.5231
ENSMUSG00000108332	D530033B14Rik	RIKEN cDNA D530033B14 gene	1.81146	0.00465472	0.0479275	5.22419
ENSMUSG00000015083	C8g	complement component 8, gamma polypeptide	-1.21218	0.000879088	0.0298653	280.548
ENSMUSG00000040158	Tax1bp3	Tax1 (human T cell leukemia virus type I) binding protein 3	-1.60131	0.00302691	0.0419815	3.22905
ENSMUSG00000109881	Gm45507	predicted gene 45507	-1.85743	0.00107852	0.0313219	71.5547
ENSMUSG00000030382	Slc27a5	solute carrier family 27 (fatty acid transporter), member 5	-1.50083	0.00127686	0.0335982	235.36
ENSMUSG00000036504	Phpt1	phosphohistidine phosphatase 1	-1.18272	0.00118969	0.0328867	60.6068
ENSMUSG00000000581	C1d	C1D nuclear receptor co-repressor	-1.79263	0.00248322	0.0397694	17.6469
ENSMUSG00000026939	Tmem141	transmembrane protein 141	-1.05012	0.000808423	0.0290295	41.6926
ENSMUSG00000026938	Fcna	ficolin A	-2.02147	0.00524754	0.0491906	75.6063
ENSMUSG00000038845	Phb	prohibitin	-1.13671	0.00216684	0.0385747	170.671
ENSMUSG00000049086	Bmyc	brain expressed myelocytomatosis oncogene	-1.86445	0.00173679	0.0363266	4.20036
ENSMUSG00000034059	Ypel4	yippee like 4	2.90052	0.000312853	0.0237399	0.590935
ENSMUSG00000001891	Ugp2	UDP-glucose pyrophosphorylase 2	-2.11678	0.00516133	0.0490138	59.6882
ENSMUSG00000020321	Mdh1	malate dehydrogenase 1, NAD (soluble)	-2.10539	0.000560477	0.0272751	349.883
ENSMUSG00000027133	Nop10	NOP10 ribonucleoprotein	-2.09378	9.76396e-05	0.019445	51.7095
ENSMUSG00000018669	Cdk5rap3	CDK5 regulatory subunit associated protein 3	-1.08764	0.00393224	0.0452273	71.7766
ENSMUSG00000084936	Gm11583	predicted gene 11583	1.10675	0.00439584	0.0467784	8.51802
ENSMUSG00000027514	Zbp1	Z-DNA binding protein 1	4.68837	0.0031259	0.0421313	12.4292
ENSMUSG00000068205	Macrod2	mono-ADP ribosylhydrolase 2	-2.56638	0.0042172	0.0460698	3.05118
ENSMUSG00000026926	Pmpca	peptidase (mitochondrial processing) alpha	-1.03645	0.00350013	0.043915	31.2974
ENSMUSG00000027349	Fam98b	family with sequence similarity 98, member B	-1.65661	0.00169074	0.0361189	13.5581
ENSMUSG00000027430	Dtd1	D-tyrosyl-tRNA deacylase 1	-1.57184	0.00399457	0.0453582	24.5992
ENSMUSG00000026887	Mrrf	mitochondrial ribosome recycling factor	-1.86372	0.00236548	0.0395641	25.7943
ENSMUSG00000009549	Srp14	signal recognition particle 14	-1.14291	0.00104112	0.0313181	285.284
ENSMUSG00000027447	Cst3	cystatin C	-1.74109	0.000970515	0.0308159	371.607
ENSMUSG00000039983	Ccdc32	coiled-coil domain containing 32	-1.23722	0.00487893	0.04855	10.8393
ENSMUSG00000046814	Gchfr	GTP cyclohydrolase I feedback regulator	-2.01274	0.00199404	0.0373226	102.804
ENSMUSG00000082809	Gm14150	predicted gene 14150	-1.38446	0.00425631	0.0460698	4.63798
ENSMUSG00000027455	Nsfl1c	NSFL1 (p97) cofactor (p47)	-1.43254	0.00111105	0.0318265	82.0875
ENSMUSG00000027305	Ndufaf1	NADH:ubiquinone oxidoreductase complex assembly factor 1	-1.07205	0.00350723	0.043915	33.1905
ENSMUSG00000026866	Kynu	kynureninase	-1.68914	0.00405581	0.045724	36.5582
ENSMUSG00000026766	Mmadhc	methylmalonic aciduria (cobalamin deficiency) cblD type, with homocystinuria	-1.86575	0.00123474	0.0332537	37.7477
ENSMUSG00000036093	Arl5a	ADP-ribosylation factor-like 5A	-1.09815	0.00424818	0.0460698	58.0314
ENSMUSG00000091037	Gm17661	predicted gene, 17661	-2.43314	0.00491392	0.0485583	257.729
ENSMUSG00000027405	Nop56	NOP56 ribonucleoprotein	1.2574	0.0013507	0.0339129	54.3613

## Sheet: DE genes for rMHV_24 hpi
ENSMUSG Number	Gene name	Gene description	log2FoldChange	pval	padj	baseline
ENSMUSG00000064336	mt-Tf	mitochondrially encoded tRNA phenylalanine	2.1248	0.0409659	0.024949	2.6865
ENSMUSG00000064337	mt-Rnr1	mitochondrially encoded 12S rRNA	2.40377	0.20005	0.0110043	909.208
ENSMUSG00000064338	mt-Tv	mitochondrially encoded tRNA valine	2.41195	0.153535	0.0174882	26.7743
ENSMUSG00000064339	mt-Rnr2	mitochondrially encoded 16S rRNA	2.77958	0.221746	0.0206492	333.214
ENSMUSG00000064348	mt-Tn	mitochondrially encoded tRNA asparagine	1.83406	0.0825234	0.0310178	711.636
ENSMUSG00000064349	mt-Tc	mitochondrially encoded tRNA cysteine	1.81187	0.0843777	0.0345677	1548.18
ENSMUSG00000099871	Gm21742	predicted gene, 21742	10	0.133782	0.00399214	0
ENSMUSG00000101059	Gm4017	predicted gene 4017	1.76936	0.0143163	0.0336946	2.85993
ENSMUSG00000063628	Gm7665	predicted pseudogene 7665	2.91009	0.0298563	0.0137732	0.475598
ENSMUSG00000053644	Aldh7a1	aldehyde dehydrogenase family 7, member A1	-1.00593	0.0170755	0.0326043	311.713
ENSMUSG00000022821	Hgd	homogentisate 1, 2-dioxygenase	-1.14049	0.000194338	0.00375635	182.175
ENSMUSG00000092006	Gm17139	predicted gene 17139	1.41905	0.117054	0.000959557	8.95301
ENSMUSG00000042350	Arel1	apoptosis resistant E3 ubiquitin protein ligase 1	0.945014	0.102907	0.00405684	4.64599
ENSMUSG00000021361	Tmem14c	transmembrane protein 14C	-1.99358	0.000472099	0.00792053	148.944
ENSMUSG00000006463	Zdhhc24	zinc finger, DHHC domain containing 24	1.35094	0.00944389	0.00587263	2.04387
ENSMUSG00000035021	Baz1a	bromodomain adjacent to zinc finger domain 1A	2.94975	0.0356048	0.0014167	12.3879
ENSMUSG00000021270	Hsp90aa1	heat shock protein 90, alpha (cytosolic), class A member 1	1.42205	0.117113	0.0311576	824.443
ENSMUSG00000085977	Gm5970	predicted gene 5970	4.17862	0.00583012	0.0133782	7.72212
ENSMUSG00000054072	Iigp1	interferon inducible GTPase 1	2.67862	0.0074062	0.000794908	236.443
ENSMUSG00000063388	BC023105	cDNA sequence BC023105	6.86066	0.0171751	0.00539958	13.2629
ENSMUSG00000021364	Elovl2	elongation of very long chain fatty acids (FEN1/Elo2, SUR4/Elo3, yeast)-like 2	-1.52188	0.000799654	0.0218859	89.6801
ENSMUSG00000068114	Ccdc134	coiled-coil domain containing 134	0.858868	0.0362301	0.0456196	5.17744
ENSMUSG00000021365	Nedd9	neural precursor cell expressed, developmentally down-regulated gene 9	0.61074	0.34138	0.0196387	1.29926
ENSMUSG00000022676	Snai2	snail family zinc finger 2	-1.13915	0.0433271	0.0357243	16.3046
ENSMUSG00000025076	Casp7	caspase 7	0.203614	0.607692	0.0105684	14.4859
ENSMUSG00000024613	Tcof1	treacle ribosome biogenesis factor 1	1.33887	0.0975793	0.014854	11.5916
ENSMUSG00000022974	Paxbp1	PAX3 and PAX7 binding protein 1	1.65086	0.0172715	0.0249554	7.32261
ENSMUSG00000021275	Tecpr2	tectonin beta-propeller repeat containing 2	1.04974	0.0134132	0.0473994	2.40328
ENSMUSG00000078994	Zfp429	zinc finger protein 429	0.377394	0.108114	0.0440243	1.19989
ENSMUSG00000024870	Rab1b	RAB1B, member RAS oncogene family	-1.66239	0.0055687	0.0477632	96.8534
ENSMUSG00000021025	Nfkbia	nuclear factor of kappa light polypeptide gene enhancer in B cells inhibitor, alpha	0.457198	0.242826	0.015721	25.0585
ENSMUSG00000022364	Tbc1d31	TBC1 domain family, member 31	-1.35443	0.000612126	0.00281446	7.92834
ENSMUSG00000071637	Cebpd	CCAAT/enhancer binding protein (C/EBP), delta	0.691124	0.323585	0.00345005	4.27005
ENSMUSG00000097743	Gm16973	predicted gene, 16973	1.26226	0.0130611	0.0458756	2.26815
ENSMUSG00000031592	Pcm1	pericentriolar material 1	0.944189	0.0014789	0.00253144	7.32439
ENSMUSG00000031347	Cetn2	centrin 2	-2.23852	0.00171495	0.0280885	52.343
ENSMUSG00000028037	Ifi44	interferon-induced protein 44	4.68709	0.0336391	0.0051903	6.10346
ENSMUSG00000021280	Exoc3l4	exocyst complex component 3-like 4	1.32346	0.102534	0.0299732	0.807754
ENSMUSG00000095098	Ccdc85b	coiled-coil domain containing 85B	-1.38507	0.00429168	0.0216723	71.9865
ENSMUSG00000022488	Nckap1l	NCK associated protein 1 like	1.03026	0.0719351	0.0226263	1.89032
ENSMUSG00000021947	Cryl1	crystallin, lambda 1	-2.50876	0.00298333	0.0211027	7.6364
ENSMUSG00000092564	BC051226	cDNA sequence BC051226	1.41367	0.00917614	0.0459616	7.6792
ENSMUSG00000050335	Lgals3	lectin, galactose binding, soluble 3	1.38807	0.140584	0.00330631	3.91235
ENSMUSG00000094806	Cyp2d10	cytochrome P450, family 2, subfamily d, polypeptide 10	-1.59062	0.00252709	0.0218243	325.955
ENSMUSG00000052485	Tmem171	transmembrane protein 171	3.94099	0.252636	0.00370008	0.0836588
ENSMUSG00000002307	Daxx	Fas death domain-associated protein	2.50275	0.0359738	0.00101293	10.3494
ENSMUSG00000078546	Zfp995	zinc finger protein 995	1.34702	0.0167947	0.00722749	1.09955
ENSMUSG00000045038	Prkce	protein kinase C, epsilon	1.80653	0.00963775	0.00791124	4.46809
ENSMUSG00000017057	Il13ra1	interleukin 13 receptor, alpha 1	-0.404904	0.366201	0.000716637	5.76453
ENSMUSG00000024308	Tapbp	TAP binding protein	0.974045	0.204213	0.00152686	53.3654
ENSMUSG00000109695	Gm31166	predicted gene, 31166	1.51012	0.00279543	0.0326043	2.28177
ENSMUSG00000068086	Cyp2d9	cytochrome P450, family 2, subfamily d, polypeptide 9	-1.26352	0.00834455	0.0355054	266.086
ENSMUSG00000022354	Ndufb9	NADH:ubiquinone oxidoreductase subunit B9	-1.85781	0.00109057	0.00840726	1314.27
ENSMUSG00000023991	Foxp4	forkhead box P4	0.733246	0.00924866	0.0155108	11.1075
ENSMUSG00000022489	Pde1b	phosphodiesterase 1B, Ca2+-calmodulin dependent	1.78535	0.0013781	0.0331631	1.79901
ENSMUSG00000016319	Slc25a5	solute carrier family 25 (mitochondrial carrier, adenine nucleotide translocator), member 5	-1.67156	0.00161415	0.0113508	186.106
ENSMUSG00000030131	Mug2	murinoglobulin 2	-0.264903	0.200103	0.043974	177.987
ENSMUSG00000109764	Klkb1	kallikrein B, plasma 1	-1.2103	0.00533479	0.010397	91.2898
ENSMUSG00000030051	Aplf	aprataxin and PNKP like factor	-0.490964	0.0175992	0.0158205	3.82556
ENSMUSG00000032735	Ablim3	actin binding LIM protein family, member 3	-0.0712389	0.671156	0.00511655	20.2453
ENSMUSG00000089647	Gm2245	predicted gene 2245	1.00157	0.0565797	0.00256319	1.10527
ENSMUSG00000071204	Gm10319	predicted pseudogene 10319	0.445706	0.0307581	0.0330095	71.5075
ENSMUSG00000041754	Trem3	triggering receptor expressed on myeloid cells 3	3.33984	0.293107	0.00207999	0.0692386
ENSMUSG00000044703	Phf11a	PHD finger protein 11A	3.57831	0.133317	0.0161193	0.518874
ENSMUSG00000091561	Gm6665	predicted gene 6665	-0.431675	0.195128	0.0419056	2.73358
ENSMUSG00000091649	Phf11b	PHD finger protein 11B	2.80422	0.0386828	0.00340911	3.54415
ENSMUSG00000031896	Ctrl	chymotrypsin-like	4.72372	0.000760434	0.00207999	0.217565
ENSMUSG00000068245	Phf11d	PHD finger protein 11D	3.19423	0.00492462	0.0157026	2.57536
ENSMUSG00000032271	Nnmt	nicotinamide N-methyltransferase	1.63631	4.48747e-05	0.00235383	57.5947
ENSMUSG00000032501	Trib1	tribbles pseudokinase 1	0.968821	0.238981	0.010078	5.55421
ENSMUSG00000071068	Treml2	triggering receptor expressed on myeloid cells-like 2	3.16579	0.0516377	0.0021732	0.479262
ENSMUSG00000091144	Phf11c	PHD finger protein 11C	2.21755	0.000174577	0.00437305	5.20455
ENSMUSG00000022126	Acod1	aconitate decarboxylase 1	6.89426	0.122033	0.00316438	0.142655
ENSMUSG00000020184	Mdm2	transformed mouse 3T3 cell double minute 2	0.814871	0.0672955	0.00358347	16.8226
ENSMUSG00000030237	Slco1a4	solute carrier organic anion transporter family, member 1a4	-2.1064	0.00131949	0.00788139	21.116
ENSMUSG00000074469	Gm15348	predicted gene 15348	4.89584	0.000432036	0.00857372	0.112011
ENSMUSG00000031897	Psmb10	proteasome (prosome, macropain) subunit, beta type 10	1.36828	0.0776263	0.00291821	37.9144
ENSMUSG00000022146	Osmr	oncostatin M receptor	2.65591	0.00442045	0.000716637	0.255867
ENSMUSG00000076497	Trbj2-7	T cell receptor beta joining 2-7	-2.17104	0.0548492	0.0336612	3.03311
ENSMUSG00000028517	Plpp3	phospholipid phosphatase 3	-1.32985	0.00582899	0.0181871	46.2369
ENSMUSG00000041698	Slco1a1	solute carrier organic anion transporter family, member 1a1	-1.6127	0.00285916	0.0179337	109.921
ENSMUSG00000031639	Tlr3	toll-like receptor 3	2.7059	0.00025905	0.00689192	1.29374
ENSMUSG00000043740	B430306N03Rik	RIKEN cDNA B430306N03 gene	2.63894	0.00140853	0.00390116	0.384896
ENSMUSG00000097413	A830052D11Rik	RIKEN cDNA A830052D11 gene	-2.03543	0.00196912	0.0410396	5.56342
ENSMUSG00000031441	Atp11a	ATPase, class VI, type 11A	4.28811	0.00465997	0.00370008	0.647935
ENSMUSG00000027792	Bche	butyrylcholinesterase	-0.935342	0.0143715	0.0265509	13.0326
ENSMUSG00000090964	Gm17206	predicted gene 17206	-2.09945	0.000438055	0.0109128	72.3761
ENSMUSG00000068877	Selenbp2	selenium binding protein 2	-0.830955	0.0190002	0.0187441	386.835
ENSMUSG00000085465	Gm15347	predicted gene 15347	2.99388	0.0558817	0.0358633	0.460955
ENSMUSG00000033004	Mycbp2	MYC binding protein 2, E3 ubiquitin protein ligase	1.48742	0.00119183	0.00284341	1.46348
ENSMUSG00000018042	Cyb5r3	cytochrome b5 reductase 3	-2.00407	0.00360547	0.0285023	1691.26
ENSMUSG00000024378	Stard4	StAR-related lipid transfer (START) domain containing 4	-1.24456	0.00106797	0.0129026	21.4991
ENSMUSG00000054263	Lifr	LIF receptor alpha	-0.759265	0.000990682	0.00783304	39.0015
ENSMUSG00000087590	Epb41l4aos	erythrocyte membrane protein band 4.1 like 4a, opposite strand	-0.410949	0.0163417	0.00726128	86.0052
ENSMUSG00000020077	Srgn	serglycin	0.854393	0.41846	0.00708	3.80763
ENSMUSG00000029864	Gstk1	glutathione S-transferase kappa 1	-1.41206	0.00269048	0.0144778	112.002
ENSMUSG00000041671	Pyroxd1	pyridine nucleotide-disulphide oxidoreductase domain 1	0.72966	0.0719219	0.0187374	4.9335
ENSMUSG00000021606	Ndufs6	NADH:ubiquinone oxidoreductase core subunit S6	-1.57726	0.00113838	0.0017782	670.191
ENSMUSG00000078945	Naip2	NLR family, apoptosis inhibitory protein 2	0.769964	0.298824	0.0127332	0.90704
ENSMUSG00000081441	Gm6161	predicted gene 6161	1.84595	0.0708196	0.0324337	1.62034
ENSMUSG00000031906	Smpd3	sphingomyelin phosphodiesterase 3, neutral	1.81674	0.0824556	0.0128951	1.6928
ENSMUSG00000021338	Carmil1	capping protein regulator and myosin 1 linker 1	0.347594	0.109564	0.00752943	9.09887
ENSMUSG00000019883	Echdc1	enoyl Coenzyme A hydratase domain containing 1	-1.48962	0.00497043	0.0415957	43.4036
ENSMUSG00000053286	Trmt1l	tRNA methyltransferase 1 like	1.21161	0.00757041	0.00986388	5.69884
ENSMUSG00000097763	Gm26636	predicted gene, 26636	1.21166	0.00695752	0.0129609	19.159
ENSMUSG00000106406	Mir7682	microRNA 7682	2.76926	0.0187423	0.0438968	1.27126
ENSMUSG00000103928	Gm37893	predicted gene, 37893	1.71861	0.0338375	0.0105985	2.46694
ENSMUSG00000031907	Zfp90	zinc finger protein 90	0.954297	0.00846678	0.00911053	0.769888
ENSMUSG00000008307	1700109H08Rik	RIKEN cDNA 1700109H08 gene	1.41084	0.0252686	0.0256586	1.24957
ENSMUSG00000045930	Clec14a	C-type lectin domain family 14, member a	-1.03402	0.00665786	0.0119258	2.62188
ENSMUSG00000021287	Xrcc3	X-ray repair complementing defective repair in Chinese hamster cells 3	-0.0526678	0.902772	0.0332651	9.07377
ENSMUSG00000105647	Gm43695	predicted gene 43695	-2.04583	0.0145645	0.0179337	5.03675
ENSMUSG00000097006	9530082P21Rik	RIKEN cDNA 9530082P21 gene	2.1009	0.00024849	0.0143124	2.4925
ENSMUSG00000032350	Gclc	glutamate-cysteine ligase, catalytic subunit	-0.478632	0.145071	0.0310178	69.5754
ENSMUSG00000029463	Fam216a	family with sequence similarity 216, member A	-2.04949	0.000623349	0.0199543	9.77144
ENSMUSG00000093916	Gm379	predicted gene 379	2.09873	0.00172641	0.0135616	2.51355
ENSMUSG00000066878	Gm10184	predicted pseudogene 10184	-1.83089	0.00361446	0.0218243	3.54888
ENSMUSG00000040097	Flywch1	FLYWCH-type zinc finger 1	1.38361	0.0352499	0.00364526	24.6068
ENSMUSG00000062054	Iah1	isoamyl acetate-hydrolyzing esterase 1 homolog	-1.46621	0.00591768	0.0152124	152.506
ENSMUSG00000030243	Recql	RecQ protein-like	0.815566	0.0380768	0.00987559	4.1307
ENSMUSG00000029009	Mthfr	methylenetetrahydrofolate reductase	1.65846	0.00255358	0.010552	2.84028
ENSMUSG00000021286	Zfyve21	zinc finger, FYVE domain containing 21	-1.5545	0.00290971	0.0211391	27.1105
ENSMUSG00000030244	Gys2	glycogen synthase 2	-1.40487	0.00742838	0.0481444	203.994
ENSMUSG00000040613	Apobec1	apolipoprotein B mRNA editing enzyme, catalytic polypeptide 1	0.877132	0.00106337	0.013737	11.7204
ENSMUSG00000035151	Elmod2	ELMO/CED-12 domain containing 2	0.313202	0.338263	0.0169459	1.65616
ENSMUSG00000097412	1810014B01Rik	RIKEN cDNA 1810014B01 gene	0.884181	0.000198437	0.030541	2773.36
ENSMUSG00000102211	Gm37490	predicted gene, 37490	1.81566	0.0440103	0.0399461	1.36695
ENSMUSG00000065331	Gm24927	predicted gene, 24927	3.17036	0.0375361	0.0313394	2.69364
ENSMUSG00000020048	Hsp90b1	heat shock protein 90, beta (Grp94), member 1	0.750915	0.000545589	0.0348248	2936.91
ENSMUSG00000022651	Retnlg	resistin like gamma	3.48463	0.219525	0.0396136	0.534319
ENSMUSG00000102133	Gm37106	predicted gene, 37106	1.09623	0.577244	0.0488477	0.0709167
ENSMUSG00000031708	Tecr	trans-2,3-enoyl-CoA reductase	-1.53627	0.00151378	0.0155108	167.724
ENSMUSG00000084899	Gm15344	predicted gene 15344	1.30404	0.000744137	0.0321211	12274.7
ENSMUSG00000044937	Ttc41	tetratricopeptide repeat domain 41	2.06048	0.0230929	0.0267632	1.00484
ENSMUSG00000068874	Selenbp1	selenium binding protein 1	-1.3242	0.00300079	0.0134596	139.716
ENSMUSG00000060143	Gm10076	predicted gene 10076	-1.95048	0.00313083	0.0225227	394.346
ENSMUSG00000000171	Sdhd	succinate dehydrogenase complex, subunit D, integral membrane protein	-1.7068	0.00304685	0.016667	166.412
ENSMUSG00000023262	Acy1	aminoacylase 1	-1.16872	0.00178536	0.00884115	14.3938
ENSMUSG00000076604	Igkj1	immunoglobulin kappa joining 1	1.71873	0.144687	0.0279167	10.9274
ENSMUSG00000021636	Marveld2	MARVEL (membrane-associating) domain containing 2	0.529372	0.0143646	0.000926864	5.04109
ENSMUSG00000000753	Serpinf1	serine (or cysteine) peptidase inhibitor, clade F, member 1	-1.65641	0.00064855	0.00117703	363.67
ENSMUSG00000032348	Gsta4	glutathione S-transferase, alpha 4	-2.96093	9.92799e-05	0.00165801	139.939
ENSMUSG00000074183	Gsta1	glutathione S-transferase, alpha 1 (Ya)	-3.03177	0.00184663	0.0128085	27.6343
ENSMUSG00000111709	Gm3776	predicted gene 3776	-3.18679	0.00679405	0.0329009	31.6063
ENSMUSG00000074272	Ceacam1	carcinoembryonic antigen-related cell adhesion molecule 1	-1.33036	0.0163905	0.0453812	70.2926
ENSMUSG00000036964	Trim17	tripartite motif-containing 17	-0.210247	0.55844	0.0417153	2.04587
ENSMUSG00000076608	Igkj5	immunoglobulin kappa joining 5	0.770568	0.120836	0.00587263	14.7525
ENSMUSG00000000168	Dlat	dihydrolipoamide S-acetyltransferase (E2 component of pyruvate dehydrogenase complex)	-1.35236	0.00225207	0.0145193	8.43352
ENSMUSG00000057933	Gsta2	glutathione S-transferase, alpha 2 (Yc2)	-4.39031	0.000116067	0.00383388	115.006
ENSMUSG00000020455	Trim11	tripartite motif-containing 11	1.4653	0.000283257	0.00743259	11.5515
ENSMUSG00000076609	Igkc	immunoglobulin kappa constant	1.4305	0.0441024	0.00775402	26.3972
ENSMUSG00000042073	Abhd14b	abhydrolase domain containing 14b	-1.28755	0.0101075	0.0339205	54.0044
ENSMUSG00000095193	Gm20939	predicted gene, 20939	0.767419	0.111271	0.0363808	2.41791
ENSMUSG00000056144	Trim34a	tripartite motif-containing 34A	1.85071	0.00149286	0.00485203	4.38673
ENSMUSG00000087190	D430001F17Rik	RIKEN cDNA D430001F17 gene	-2.88359	0.000461249	0.0119283	21.8504
ENSMUSG00000045795	Whamm	WAS protein homolog associated with actin, golgi membranes and microtubules	1.05611	0.00136651	0.00222181	64.6227
ENSMUSG00000060441	Trim5	tripartite motif-containing 5	2.83833	0.0930197	0.010397	3.57683
ENSMUSG00000088658	Gm24846	predicted gene, 24846	2.9142	0.0964386	0.00727281	52.3375
ENSMUSG00000066258	Trim12a	tripartite motif-containing 12A	2.76097	0.023863	0.000959557	5.84539
ENSMUSG00000038217	Tlcd2	TLC domain containing 2	-1.32612	0.00363995	0.0277356	349.553
ENSMUSG00000087175	Gm15133	predicted gene 15133	3.38736	0.0060731	0.0355701	0.164272
ENSMUSG00000005774	Rfx5	regulatory factor X, 5 (influences HLA class II expression)	1.15529	0.0466099	0.012678	3.32002
ENSMUSG00000097730	Gm26588	predicted gene, 26588	-0.491058	0.22321	0.039975	7.16046
ENSMUSG00000020072	Pbld2	phenazine biosynthesis-like protein domain containing 2	-0.660441	0.0175629	0.0233307	85.5283
ENSMUSG00000062563	Cys1	cystin 1	-0.428904	0.208749	0.0121075	2.90867
ENSMUSG00000000296	Tpd52l1	tumor protein D52-like 1	-3.02807	0.00218682	0.0270282	68.0584
ENSMUSG00000054422	Fabp1	fatty acid binding protein 1, liver	-1.63867	0.000678682	0.00593155	89183.4
ENSMUSG00000087660	B230398E01Rik	RIKEN cDNA B230398E01 gene	1.10547	0.0599738	0.0179786	2.83649
ENSMUSG00000074158	Zfp976	zinc finger protein 976	1.33737	0.00100972	0.0355054	2.96662
ENSMUSG00000057143	Trim12c	tripartite motif-containing 12C	3.15466	0.06668	0.000610935	6.60777
ENSMUSG00000016495	Plgrkt	plasminogen receptor, C-terminal lysine transmembrane protein	2.29714	0.000634284	0.00655104	4.84431
ENSMUSG00000032883	Acsl3	acyl-CoA synthetase long-chain family member 3	-0.720259	0.0388555	0.0155108	25.9787
ENSMUSG00000016496	Cd274	CD274 antigen	4.06294	0.000839484	0.000471036	4.47795
ENSMUSG00000028133	Rwdd3	RWD domain containing 3	-1.00067	0.00635086	0.020433	3.47483
ENSMUSG00000030144	Clec4d	C-type lectin domain family 4, member d	3.63599	0.200555	0.0167696	0.182796
ENSMUSG00000055027	Smyd1	SET and MYND domain containing 1	1.42598	0.0491138	0.0135616	0.643357
ENSMUSG00000052749	Trim30b	tripartite motif-containing 30B	3.25716	0.0653606	0.0024969	0.423917
ENSMUSG00000051306	Usp42	ubiquitin specific peptidase 42	1.46274	0.0030656	0.00736956	2.28779
ENSMUSG00000078616	Trim30c	tripartite motif-containing 30C	2.30863	0.155881	0.0404319	0.630895
ENSMUSG00000023122	Sult1c2	sulfotransferase family, cytosolic, 1C, member 2	-2.16391	0.00377973	0.00899854	2.27539
ENSMUSG00000030921	Trim30a	tripartite motif-containing 30A	3.6526	0.00892541	0.000959557	1.33062
ENSMUSG00000006715	Gmnn	geminin	-1.75455	0.00426282	0.0326043	30.4083
ENSMUSG00000036473	Tbc1d24	TBC1 domain family, member 24	1.39559	0.00215067	0.00881668	2.69241
ENSMUSG00000021629	Slc30a5	solute carrier family 30 (zinc transporter), member 5	-0.177446	0.625671	0.0283573	18.296
ENSMUSG00000057596	Trim30d	tripartite motif-containing 30D	3.60462	1.3404e-05	0.00104032	3.02033
ENSMUSG00000051483	Cbr1	carbonyl reductase 1	-1.04353	0.000463949	0.00262008	413.235
ENSMUSG00000020057	Dram1	DNA-damage regulated autophagy modulator 1	1.0591	0.163775	0.0019127	0.565507
ENSMUSG00000054733	Msra	methionine sulfoxide reductase A	-1.83144	0.00100072	0.0137855	49.3412
ENSMUSG00000055447	Cd47	CD47 antigen (Rh-related antigen, integrin-associated signal transducer)	0.651736	0.198057	0.00399726	15.0315
ENSMUSG00000022136	Dnajc3	DnaJ heat shock protein family (Hsp40) member C3	0.204912	0.323957	0.015313	85.272
ENSMUSG00000002222	Rmnd5a	required for meiotic nuclear division 5 homolog A	-1.45442	0.0111893	0.0316244	7.34524
ENSMUSG00000084846	A730011C13Rik	RIKEN cDNA A730011C13 gene	1.84695	0.00692335	0.0311078	1.48793
ENSMUSG00000038195	Rilp	Rab interacting lysosomal protein	-0.679919	0.000320736	0.00532788	46.4271
ENSMUSG00000023249	Parp3	poly (ADP-ribose) polymerase family, member 3	2.20864	0.00151185	0.00163436	12.0574
ENSMUSG00000039865	Slc44a3	solute carrier family 44, member 3	-0.884141	0.0050548	0.00624974	3.50477
ENSMUSG00000034471	Caskin2	CASK-interacting protein 2	1.6788	0.00035286	0.00567255	2.48427
ENSMUSG00000038781	Stap2	signal transducing adaptor family member 2	0.982029	0.035462	0.00146108	52.143
ENSMUSG00000021624	Cd180	CD180 antigen	1.91824	0.021451	0.0410935	1.01737
ENSMUSG00000098708	Gm27252	predicted gene 27252	0.544277	0.307196	0.0218943	8.77505
ENSMUSG00000095061	E030018B13Rik	RIKEN cDNA E030018B13 gene	0.881514	0.323007	0.00224877	0.705367
ENSMUSG00000035944	Ttc38	tetratricopeptide repeat domain 38	-0.58906	0.0281434	0.020306	10.7072
ENSMUSG00000097768	2310043M15Rik	RIKEN cDNA 2310043M15 gene	1.16395	0.00979036	0.0284607	0.525701
ENSMUSG00000039456	Morc3	microrchidia 3	1.52467	0.00287776	0.00347019	7.2215
ENSMUSG00000036764	Dnajc12	DnaJ heat shock protein family (Hsp40) member C12	0.31779	0.661804	0.00264664	8.21484
ENSMUSG00000042772	Smg7	Smg-7 homolog, nonsense mediated mRNA decay factor (C. elegans)	1.11549	0.00247104	0.00791056	5.3245
ENSMUSG00000051439	Cd14	CD14 antigen	1.85388	0.0724612	0.038338	1.22033
ENSMUSG00000020641	Rsad2	radical S-adenosyl methionine domain containing 2	4.05241	0.0485354	0.00448927	2.14121
ENSMUSG00000059326	Csf2ra	colony stimulating factor 2 receptor, alpha, low-affinity (granulocyte-macrophage)	1.73977	0.000972523	0.0110299	12.4164
ENSMUSG00000047109	Cldn14	claudin 14	1.08262	0.184249	0.00341683	2.97566
ENSMUSG00000034522	Zfp395	zinc finger protein 395	-0.68521	0.103764	0.0200919	5.76888
ENSMUSG00000095532	Mup-ps13	major urinary protein, pseudogene 13	-0.856121	0.0712644	0.0278316	7.90918
ENSMUSG00000073643	Wdfy1	WD repeat and FYVE domain containing 1	1.42564	0.0156787	0.0478397	2.06948
ENSMUSG00000078674	Mup18	major urinary protein 18	-1.03561	0.00495932	0.00578063	31.0063
ENSMUSG00000020638	Cmpk2	cytidine monophosphate (UMP-CMP) kinase 2, mitochondrial	4.07783	0.0382502	0.00227953	2.68544
ENSMUSG00000031447	Lamp1	lysosomal-associated membrane protein 1	-2.19696	0.000864197	0.0185939	380.358
ENSMUSG00000004359	Spic	Spi-C transcription factor (Spi-1/PU.1 related)	1.62823	0.0155376	0.00662418	2.46971
ENSMUSG00000022032	Scara5	scavenger receptor class A, member 5	3.9793	0.000690534	0.0088773	0.163694
ENSMUSG00000022244	Amacr	alpha-methylacyl-CoA racemase	-2.07393	0.000289998	0.0133921	146.733
ENSMUSG00000027304	Rtf1	RTF1, Paf1/RNA polymerase II complex component	1.36903	0.12572	0.00687652	21.7584
ENSMUSG00000036655	Colec11	collectin sub-family member 11	-1.31113	0.000470456	0.00645198	74.2639
ENSMUSG00000070315	4930581F22Rik	RIKEN cDNA 4930581F22 gene	1.54143	0.00189133	0.0134601	10.8139
ENSMUSG00000034450	Gulo	gulonolactone (L-) oxidase	-1.81037	0.000725614	0.0115593	155.409
ENSMUSG00000106096	B230207O21Rik	RIKEN cDNA B230207O21 gene	-3.11242	0.000758761	0.00934186	8.78697
ENSMUSG00000031722	Hp	haptoglobin	2.68955	0.00502413	0.00283132	4073.3
ENSMUSG00000087273	Gm13203	predicted gene 13203	1.75599	0.187967	0.00307681	12.2649
ENSMUSG00000066152	Slc31a2	solute carrier family 31, member 2	0.770354	0.00876545	0.00841892	13.0942
ENSMUSG00000034333	Zbed4	zinc finger, BED type containing 4	0.962907	0.0788218	0.0125084	1.19532
ENSMUSG00000095079	Igha	immunoglobulin heavy constant alpha	1.14544	0.0921795	0.0409934	0.705834
ENSMUSG00000076613	Ighg2b	immunoglobulin heavy constant gamma 2B	1.65846	0.113003	0.0126922	0.724918
ENSMUSG00000035845	Alg12	asparagine-linked glycosylation 12 (alpha-1,6-mannosyltransferase)	1.31301	0.00693743	0.024268	15.0426
ENSMUSG00000023272	Creld2	cysteine-rich with EGF-like domains 2	0.31798	0.182107	0.0485956	252.889
ENSMUSG00000018160	Med1	mediator complex subunit 1	1.09631	0.0405931	0.0218243	2.87985
ENSMUSG00000072501	Phf20l1	PHD finger protein 20-like 1	1.65479	0.00529925	0.00249335	8.76081
ENSMUSG00000040583	Cyp2b13	cytochrome P450, family 2, subfamily b, polypeptide 13	-3.59395	0.00488233	0.0205162	0.407713
ENSMUSG00000049950	Rpp38	ribonuclease P/MRP 38 subunit	1.00653	0.00177433	0.0122275	8.71698
ENSMUSG00000050370	Ch25h	cholesterol 25-hydroxylase	2.36877	0.440248	0.0119153	0.0575141
ENSMUSG00000045932	Ifit2	interferon-induced protein with tetratricopeptide repeats 2	3.05643	0.0965408	0.00600956	2.66263
ENSMUSG00000074896	Ifit3	interferon-induced protein with tetratricopeptide repeats 3	4.87066	0.0874345	0.000359248	101.228
ENSMUSG00000079339	Ifit1bl1	interferon induced protein with tetratricpeptide repeats 1B like 1	3.11835	0.156142	0.00343506	0.324499
ENSMUSG00000062488	Ifit3b	interferon-induced protein with tetratricopeptide repeats 3B	4.60977	0.117795	0.000610935	15.7968
ENSMUSG00000028008	Asic5	acid-sensing (proton-gated) ion channel family member 5	-1.36349	0.0152089	0.0115305	2.68241
ENSMUSG00000067297	Ifit1bl2	interferon induced protein with tetratricopeptide repeats 1B like 2	4.25531	0.00900886	0.0304426	0.14599
ENSMUSG00000034459	Ifit1	interferon-induced protein with tetratricopeptide repeats 1	5.47322	0.054986	0.0119211	8.9527
ENSMUSG00000027712	Anxa5	annexin A5	-1.60308	0.00935493	0.0429338	57.1777
ENSMUSG00000100033	Gm8337	predicted gene 8337	1.11941	0.0433973	0.0356151	3.33435
ENSMUSG00000021391	Cenpp	centromere protein P	-1.56484	0.00642556	0.0157026	3.52593
ENSMUSG00000032621	Srek1	splicing regulatory glutamine/lysine-rich protein 1	1.6103	0.0252905	0.0166997	26.7972
ENSMUSG00000038457	Tmem255b	transmembrane protein 255B	2.38894	0.112212	0.00648868	1.45755
ENSMUSG00000035356	Nfkbiz	nuclear factor of kappa light polypeptide gene enhancer in B cells inhibitor, zeta	2.4622	0.000185935	0.00570785	2.42029
ENSMUSG00000030474	Siglece	sialic acid binding Ig-like lectin E	0.938469	0.0533655	0.0134596	5.06567
ENSMUSG00000062382	Ftl1-ps1	ferritin light polypeptide 1, pseudogene 1	-1.43795	0.00349337	0.00786089	42.9036
ENSMUSG00000031451	Gas6	growth arrest specific 6	2.5574	0.0904638	0.0051903	16.5445
ENSMUSG00000011305	Plin5	perilipin 5	-1.02299	0.00477458	0.0178546	39.1957
ENSMUSG00000037095	Lrg1	leucine-rich alpha-2-glycoprotein 1	2.17259	0.00835856	0.000471036	93.6587
ENSMUSG00000032578	Cish	cytokine inducible SH2-containing protein	2.18374	0.000567329	0.00291058	1.82237
ENSMUSG00000090570	Gm17041	predicted gene 17041	2.63295	0.0178486	0.00385285	10.0372
ENSMUSG00000036027	1810046K07Rik	RIKEN cDNA 1810046K07 gene	-4.08421	4.3015e-05	0.020157	1.2242
ENSMUSG00000096727	Psmb9	proteasome (prosome, macropain) subunit, beta type 9 (large multifunctional peptidase 2)	2.92051	0.0187463	0.00392913	5.13269
ENSMUSG00000032051	Fdx1	ferredoxin 1	-2.28953	0.000454503	0.00917834	57.7842
ENSMUSG00000024805	Pcgf5	polycomb group ring finger 5	0.550954	0.457	0.0226656	2.8171
ENSMUSG00000037321	Tap1	transporter 1, ATP-binding cassette, sub-family B (MDR/TAP)	2.41255	0.018839	0.000794908	8.12299
ENSMUSG00000024338	Psmb8	proteasome (prosome, macropain) subunit, beta type 8 (large multifunctional peptidase 7)	1.95903	0.0933426	0.000716637	43.0664
ENSMUSG00000036067	Slc2a6	solute carrier family 2 (facilitated glucose transporter), member 6	2.92203	0.142067	0.0021398	0.283129
ENSMUSG00000004270	Lpcat3	lysophosphatidylcholine acyltransferase 3	-0.412838	0.0457905	0.02807	13.9163
ENSMUSG00000028003	Lrat	lecithin-retinol acyltransferase (phosphatidylcholine-retinol-O-acyltransferase)	-1.18282	0.0101931	0.0378963	5.04062
ENSMUSG00000092550	Gm20496	predicted gene 20496	1.59086	0.0997158	0.00109684	58.1131
ENSMUSG00000024339	Tap2	transporter 2, ATP-binding cassette, sub-family B (MDR/TAP)	1.6445	0.0312698	0.00410402	9.21859
ENSMUSG00000051817	Sox12	SRY (sex determining region Y)-box 12	-1.19871	0.0224862	0.0288056	4.01215
ENSMUSG00000081512	Gm15821	predicted gene 15821	1.11554	0.0455917	0.00219435	12.017
ENSMUSG00000025260	Hsd17b10	hydroxysteroid (17-beta) dehydrogenase 10	-1.93	0.00010575	0.00473775	245.662
ENSMUSG00000049115	Agtr1a	angiotensin II receptor, type 1a	-1.2484	0.0115508	0.0331988	16.0566
ENSMUSG00000033831	Fgb	fibrinogen beta chain	0.512312	0.16648	0.00107563	4792.52
ENSMUSG00000026896	Ifih1	interferon induced with helicase C domain 1	1.49569	0.010702	0.0024969	7.56143
ENSMUSG00000047843	Bri3	brain protein I3	-1.15393	0.015441	0.0232649	39.9377
ENSMUSG00000030378	Sult2a8	sulfotransferase family 2A, dehydroepiandrosterone (DHEA)-preferring, member 8	-2.25835	0.00604586	0.0321509	166.931
ENSMUSG00000043445	Pgp	phosphoglycolate phosphatase	-1.41124	0.00224815	0.0179474	40.3784
ENSMUSG00000036819	Jmjd4	jumonji domain containing 4	0.763751	0.00958256	0.0095098	2.11282
ENSMUSG00000037816	Fbxw17	F-box and WD-40 domain protein 17	2.00964	0.00133765	0.0052026	0.902918
ENSMUSG00000067279	Ppp1r3c	protein phosphatase 1, regulatory subunit 3C	-0.27824	0.14966	0.0283251	51.237
ENSMUSG00000055980	Irs1	insulin receptor substrate 1	-0.157615	0.790113	0.00399726	3.75284
ENSMUSG00000022591	Gm9747	predicted gene 9747	-0.361193	0.522281	0.00181365	9.92188
ENSMUSG00000026893	Gca	grancalcin	0.530032	0.0058983	0.0319779	1.9781
ENSMUSG00000000811	Txnrd3	thioredoxin reductase 3	-2.18566	0.00159725	0.0133265	9.5666
ENSMUSG00000003528	Slc25a1	solute carrier family 25 (mitochondrial carrier, citrate transporter), member 1	-1.29254	0.00187266	0.0182966	126.272
ENSMUSG00000003531	Dgcr6	DiGeorge syndrome critical region gene 6	-1.36638	4.50372e-05	0.00224877	42.2904
ENSMUSG00000003526	Prodh	proline dehydrogenase	-1.24032	0.0326379	0.0479186	217.441
ENSMUSG00000020227	Irak3	interleukin-1 receptor-associated kinase 3	1.51746	0.00485751	0.00587263	0.722831
ENSMUSG00000074215	Gm10643	predicted gene 10643	1.12964	0.0414683	0.0221663	1.23688
ENSMUSG00000027995	Tlr2	toll-like receptor 2	2.87711	0.302803	0.0101772	0.505437
ENSMUSG00000096967	Gm26621	predicted gene, 26621	2.47618	0.00479858	0.020834	0.523823
ENSMUSG00000078861	Zfp931	zinc finger protein 931	-0.654186	0.027979	0.012542	2.85062
ENSMUSG00000096950	Gm9530	predicted gene 9530	1.70547	0.146281	0.0303506	0.446529
ENSMUSG00000056708	Ier5	immediate early response 5	0.885287	0.0666401	0.00550792	4.85395
ENSMUSG00000040473	Cfap69	cilia and flagella associated protein 69	3.36646	0.0575098	0.0487248	0.121119
ENSMUSG00000090622	A930033H14Rik	RIKEN cDNA A930033H14 gene	1.75802	0.133715	0.0133595	1.1545
ENSMUSG00000040565	Btaf1	B-TFIID TATA-box binding protein associated factor 1	0.858095	0.00613254	0.0181033	2.45621
ENSMUSG00000031706	Rfx1	regulatory factor X, 1 (influences HLA class II expression)	1.28577	0.0512274	0.0254047	1.50645
ENSMUSG00000009614	Sardh	sarcosine dehydrogenase	-1.2892	0.0135455	0.0368434	224.055
ENSMUSG00000031387	Renbp	renin binding protein	-1.06293	0.00503078	0.0250835	2.95974
ENSMUSG00000062248	Cks2	CDC28 protein kinase regulatory subunit 2	-0.852682	0.000293499	0.00502285	41.2257
ENSMUSG00000045763	Basp1	brain abundant, membrane attached signal protein 1	-0.138825	0.794439	0.0381648	9.69979
ENSMUSG00000019312	Grb7	growth factor receptor bound protein 7	-0.547179	3.93728e-05	0.000610935	57.4683
ENSMUSG00000044676	Zfp612	zinc finger protein 612	1.52496	0.0266755	0.0105289	2.09562
ENSMUSG00000038372	Gmds	GDP-mannose 4, 6-dehydratase	-0.150664	0.453688	0.0337253	4.33952
ENSMUSG00000021962	Dcp1a	decapping mRNA 1A	0.960856	0.108341	0.0159185	1.1573
ENSMUSG00000020464	Pnpt1	polyribonucleotide nucleotidyltransferase 1	0.999882	0.0109879	0.00539958	25.8424
ENSMUSG00000020988	L2hgdh	L-2-hydroxyglutarate dehydrogenase	-0.743693	0.0258037	0.0110768	14.3311
ENSMUSG00000020669	Sh3yl1	Sh3 domain YSC-like 1	-0.0283771	0.906457	0.0201507	6.14634
ENSMUSG00000021957	Tkt	transketolase	-0.712413	0.0151834	0.0154546	45.1827
ENSMUSG00000030275	Etnk1	ethanolamine kinase 1	0.561633	0.0203438	0.0141503	3.15904
ENSMUSG00000091867	Cyp2a22	cytochrome P450, family 2, subfamily a, polypeptide 22	-0.353146	0.238172	0.0301295	60.1497
ENSMUSG00000021453	Gadd45g	growth arrest and DNA-damage-inducible 45 gamma	1.8368	0.15679	0.00101293	59.6638
ENSMUSG00000100801	Gm15459	predicted gene 15459	0.636335	0.197795	0.0205097	549.449
ENSMUSG00000025545	Clybl	citrate lyase beta like	-1.92238	0.000529435	0.013445	86.2318
ENSMUSG00000032648	Pygm	muscle glycogen phosphorylase	0.366395	0.715335	0.0451247	0.309932
ENSMUSG00000012428	Steap4	STEAP family member 4	1.1527	0.236242	0.00104032	22.0681
ENSMUSG00000063049	Ing2	inhibitor of growth family, member 2	-0.523906	0.0014345	0.00504007	16.4958
ENSMUSG00000041650	Pcca	propionyl-Coenzyme A carboxylase, alpha polypeptide	-1.51076	0.00574263	0.028937	19.9819
ENSMUSG00000052974	Cyp2f2	cytochrome P450, family 2, subfamily f, polypeptide 2	-2.37784	0.00798106	0.0356151	474.684
ENSMUSG00000028988	Ctnnbip1	catenin beta interacting protein 1	-0.97756	0.00375379	0.0194452	10.1686
ENSMUSG00000028600	Podn	podocan	-1.49957	0.00863072	0.0184104	6.31834
ENSMUSG00000002900	Lamb1	laminin B1	-1.09829	0.0175618	0.0263435	3.46212
ENSMUSG00000025795	Rassf3	Ras association (RalGDS/AF-6) domain family member 3	-1.10479	0.00885008	0.0441925	29.3305
ENSMUSG00000086949	Gm13066	predicted gene 13066	-0.690512	0.0856851	0.0283573	10.7315
ENSMUSG00000028357	Kif12	kinesin family member 12	2.76616	0.136231	0.0154575	0.0987814
ENSMUSG00000053291	Rab4b	RAB4B, member RAS oncogene family	0.897454	0.00595778	0.0194187	13.0135
ENSMUSG00000038522	Mfsd4b1	major facilitator superfamily domain containing 4B1	-1.27148	0.000868803	0.0176633	17.0356
ENSMUSG00000020115	Tbk1	TANK-binding kinase 1	0.85435	0.0143621	0.00743259	18.3897
ENSMUSG00000066513	Klk1b4	kallikrein 1-related pepidase b4	-1.88874	0.00161925	0.0178665	13.4906
ENSMUSG00000036985	Zdhhc9	zinc finger, DHHC domain containing 9	-1.47761	0.00409802	0.041439	11.2173
ENSMUSG00000072772	Grcc10	gene rich cluster, C10 gene	-2.1954	0.00115552	0.0137226	111.432
ENSMUSG00000107478	Gm45234	predicted gene 45234	-1.12132	0.00359244	0.0193577	52.3061
ENSMUSG00000092730	Snora24	small nucleolar RNA, H/ACA box 24	1.9622	0.000485414	0.0396981	27.8706
ENSMUSG00000024537	Psmg2	proteasome (prosome, macropain) assembly chaperone 2	-0.881564	0.0837715	0.0127107	13.6926
ENSMUSG00000034438	Gbp8	guanylate-binding protein 8	3.38111	1.23579e-05	0.00181365	13.9496
ENSMUSG00000021948	Prkcd	protein kinase C, delta	0.788014	0.0152306	0.00539958	1.68997
ENSMUSG00000029298	Gbp9	guanylate-binding protein 9	4.28632	3.45671e-05	0.00101293	3.28184
ENSMUSG00000079363	Gbp4	guanylate binding protein 4	4.41477	7.30329e-08	0.0024969	2.0269
ENSMUSG00000079362	Gm43302	predicted gene 43302	4.29743	4.9538e-07	0.00104032	23.8033
ENSMUSG00000105096	Gbp10	guanylate-binding protein 10	4.29641	2.87283e-06	0.00146108	23.9152
ENSMUSG00000038121	Fam210a	family with sequence similarity 210, member A	-1.14694	0.0116797	0.0340104	6.21429
ENSMUSG00000044701	Il27	interleukin 27	3.04803	0.00426363	0.00413205	0.693801
ENSMUSG00000104713	Gbp6	guanylate binding protein 6	4.17152	1.62671e-05	0.00104032	14.591
ENSMUSG00000030088	Aldh1l1	aldehyde dehydrogenase 1 family, member L1	-1.63072	0.00198129	0.0142889	463.665
ENSMUSG00000030717	Nupr1	nuclear protein transcription regulator 1	1.22678	0.166539	0.0301115	8.20938
ENSMUSG00000064768	Snord60	small nucleolar RNA, C/D box 60	10	0.0334484	0.0458756	0
ENSMUSG00000036932	Aifm1	apoptosis-inducing factor, mitochondrion-associated 1	-1.49999	0.000757007	0.00555706	145.089
ENSMUSG00000039196	Orm1	orosomucoid 1	2.06446	0.000644628	0.00472945	4476.04
ENSMUSG00000082141	Gm11212	predicted gene 11212	3.34962	0.0305149	0.0304897	0.631202
ENSMUSG00000020766	Galk1	galactokinase 1	-1.74911	0.00876049	0.0420981	96.0441
ENSMUSG00000028359	Orm3	orosomucoid 3	3.16742	0.0148049	0.0235829	9.38424
ENSMUSG00000061540	Orm2	orosomucoid 2	5.56945	0.00185815	0.00668056	98.1478
ENSMUSG00000101628	Gm28177	predicted gene 28177	2.00202	0.00524622	0.00597088	45.9559
ENSMUSG00000024990	Rbp4	retinol binding protein 4, plasma	-2.21897	0.000871153	0.012694	4175.85
ENSMUSG00000024992	Pde6c	phosphodiesterase 6C, cGMP specific, cone, alpha prime	-1.23185	0.0306945	0.0285023	4.12734
ENSMUSG00000023505	Cdca3	cell division cycle associated 3	-0.555919	0.170424	0.0103213	7.63013
ENSMUSG00000052102	Gnpda1	glucosamine-6-phosphate deaminase 1	-0.690922	0.151778	0.0083378	5.81495
ENSMUSG00000024425	Ndfip1	Nedd4 family interacting protein 1	-2.02596	0.00469491	0.0458756	270.266
ENSMUSG00000015474	Ppt2	palmitoyl-protein thioesterase 2	-1.72374	0.00501704	0.0431661	18.0886
ENSMUSG00000077419	Gm23744	predicted gene, 23744	-0.108397	0.773818	0.0280593	2.09401
ENSMUSG00000046949	Nqo2	N-ribosyldihydronicotinamide quinone reductase 2	-1.24284	0.00053175	0.00534925	39.3501
ENSMUSG00000027566	Psma7	proteasome subunit alpha 7	0.64923	0.147097	0.00534925	194.319
ENSMUSG00000025002	Cyp2c55	cytochrome P450, family 2, subfamily c, polypeptide 55	-2.53089	0.000396248	0.00593155	14.3883
ENSMUSG00000039936	Pik3cd	phosphatidylinositol-4,5-bisphosphate 3-kinase catalytic subunit delta	1.61694	0.0184073	0.0345133	1.09234
ENSMUSG00000020770	Unk	unkempt family zinc finger	1.04826	0.00942158	0.012678	3.74275
ENSMUSG00000003053	Cyp2c29	cytochrome P450, family 2, subfamily c, polypeptide 29	-3.90863	0.0112442	0.0476059	396.612
ENSMUSG00000032808	Cyp2c38	cytochrome P450, family 2, subfamily c, polypeptide 38	-1.89497	0.000707862	0.0083378	10.3566
ENSMUSG00000074882	Cyp2c68	cytochrome P450, family 2, subfamily c, polypeptide 68	-1.82648	0.00267795	0.012678	918.157
ENSMUSG00000048007	Timm8a1	translocase of inner mitochondrial membrane 8A1	-1.21888	0.0076362	0.0118821	28.0859
ENSMUSG00000025004	Cyp2c40	cytochrome P450, family 2, subfamily c, polypeptide 40	-2.81611	0.00543963	0.0281155	1301.05
ENSMUSG00000036278	Macrod1	mono-ADP ribosylhydrolase 1	-2.50092	0.000493689	0.00905042	58.7419
ENSMUSG00000025869	Nop16	NOP16 nucleolar protein	-2.01865	0.00432293	0.0496478	117.971
ENSMUSG00000092008	Cyp2c69	cytochrome P450, family 2, subfamily c, polypeptide 69	-2.69881	0.000926139	0.00911113	726.752
ENSMUSG00000025868	Higd2a	HIG1 domain family, member 2A	-1.62251	0.0030766	0.0394463	91.3513
ENSMUSG00000042248	Cyp2c37	cytochrome P450, family 2. subfamily c, polypeptide 37	-3.05455	0.00724496	0.0403935	252.523
ENSMUSG00000067225	Cyp2c54	cytochrome P450, family 2, subfamily c, polypeptide 54	-2.46262	0.00847648	0.0390189	424.504
ENSMUSG00000030707	Coro1a	coronin, actin binding protein 1A	1.6237	0.139044	0.028159	4.96929
ENSMUSG00000038286	Bphl	biphenyl hydrolase-like (serine hydrolase, breast epithelial mucin-associated antigen)	-2.09786	0.000884259	0.0139336	156.938
ENSMUSG00000054827	Cyp2c50	cytochrome P450, family 2, subfamily c, polypeptide 50	-2.53575	0.00721507	0.0340104	742.499
ENSMUSG00000046329	Slc25a23	solute carrier family 25 (mitochondrial carrier; phosphate carrier), member 23	-0.907926	0.00144209	0.00679162	149.72
ENSMUSG00000060613	Cyp2c70	cytochrome P450, family 2, subfamily c, polypeptide 70	-2.0958	0.0020081	0.0473994	575.619
ENSMUSG00000050761	Gp1bb	glycoprotein Ib, beta polypeptide	2.09774	0.0102346	0.00791124	0.950035
ENSMUSG00000071451	Psmg4	proteasome (prosome, macropain) assembly chaperone 4	1.06017	0.0591109	0.0234301	44.662
ENSMUSG00000021922	Itih4	inter alpha-trypsin inhibitor, heavy chain 4	1.25044	0.0261996	0.00308835	661.798
ENSMUSG00000056737	Capg	capping protein (actin filament), gelsolin-like	0.406148	0.658178	0.0387586	1.26682
ENSMUSG00000092471	Cyp21a2-ps	cytochrome P450, family 21, subfamily a, polypeptide 2 pseudogene	3.35521	0.00161417	0.0283164	4.11023
ENSMUSG00000005824	Tnfsf14	tumor necrosis factor (ligand) superfamily, member 14	2.20882	0.0287781	0.00689192	0.640019
ENSMUSG00000006021	Kptn	kaptin	0.0200338	0.938181	0.0381648	3.53817
ENSMUSG00000035878	Hykk	hydroxylysine kinase 1	-0.739998	0.0691554	0.0369939	4.51054
ENSMUSG00000096401	Gm21811	predicted gene, 21811	1.21365	0.0943279	0.0235789	4.7444
ENSMUSG00000022094	Slc39a14	solute carrier family 39 (zinc transporter), member 14	1.42833	0.00104974	0.00624311	6.51345
ENSMUSG00000022235	Cmbl	carboxymethylenebutenolidase-like (Pseudomonas)	-1.01896	0.00176485	0.00542432	302.882
ENSMUSG00000038246	Fam50b	family with sequence similarity 50, member B	-0.151144	0.82198	0.029887	2.68221
ENSMUSG00000006522	Itih3	inter-alpha trypsin inhibitor, heavy chain 3	1.60024	4.2206e-06	0.00690714	450.209
ENSMUSG00000038206	Fbxo8	F-box protein 8	-1.84402	0.00624553	0.043974	9.22964
ENSMUSG00000052560	Cpne8	copine VIII	1.39335	0.00392018	0.00371694	0.908859
ENSMUSG00000051444	Bbs12	Bardet-Biedl syndrome 12 (human)	2.60767	0.0867993	0.0292054	0.332664
ENSMUSG00000010067	Rassf1	Ras association (RalGDS/AF-6) domain family member 1	1.1942	0.00267399	0.0112372	1.29904
ENSMUSG00000061207	Stk19	serine/threonine kinase 19	1.70039	0.00129115	0.0124881	7.22243
ENSMUSG00000024472	Dcp2	decapping mRNA 2	0.890351	0.0313489	0.0291726	1.77186
ENSMUSG00000038193	Hand2	heart and neural crest derivatives expressed 2	-0.791466	0.0165871	0.0243633	19.3075
ENSMUSG00000022913	Psmg1	proteasome (prosome, macropain) assembly chaperone 1	-1.85829	0.00649479	0.0454965	55.9498
ENSMUSG00000064262	Gimap8	GTPase, IMAP family member 8	1.87662	0.0141123	0.0211139	2.24912
ENSMUSG00000022912	Pros1	protein S (alpha)	0.364486	0.307848	0.00662418	31.5099
ENSMUSG00000034245	Hdac11	histone deacetylase 11	-0.723276	0.0442752	0.00533103	21.4725
ENSMUSG00000108158	Gm44002	predicted gene, 44002	-0.97292	0.0286008	0.00534925	55.9153
ENSMUSG00000051124	Gimap9	GTPase, IMAP family member 9	0.923497	0.000159937	0.0126922	37.1087
ENSMUSG00000030895	Hpx	hemopexin	0.0489414	0.912224	0.0425	3689.34
ENSMUSG00000054435	Gimap4	GTPase, IMAP family member 4	0.938233	0.000159087	0.0449404	35.6249
ENSMUSG00000063524	Eno1	enolase 1, alpha non-neuron	-2.24021	0.00950418	0.0474185	169.484
ENSMUSG00000008200	Fnbp4	formin binding protein 4	2.14277	0.00608958	0.00444756	10.121
ENSMUSG00000012519	Mlkl	mixed lineage kinase domain-like	2.00825	0.023291	0.000828716	10.9935
ENSMUSG00000056665	Them6	thioesterase superfamily member 6	1.82785	0.00619703	0.029747	3.97604
ENSMUSG00000078492	1700045H11Rik	RIKEN cDNA 1700045H11 gene	1.43773	0.20147	0.0181772	0.598484
ENSMUSG00000105359	Rpl21-ps10	ribosomal protein L21, pseudogene 10	0.757934	0.139704	0.0369407	2.63339
ENSMUSG00000006732	Mettl1	methyltransferase like 1	1.10695	0.0835895	0.0323243	11.51
ENSMUSG00000034634	Ly6d	lymphocyte antigen 6 complex, locus D	2.80534	0.0477094	0.0214558	1.10716
ENSMUSG00000022257	Laptm4b	lysosomal-associated protein transmembrane 4B	-1.88717	0.00721054	0.0356782	4.66075
ENSMUSG00000032615	Nt5m	5',3'-nucleotidase, mitochondrial	-0.947247	0.00334519	0.0174882	5.84689
ENSMUSG00000049303	Syt12	synaptotagmin XII	2.08516	0.00900258	0.0124727	0.331001
ENSMUSG00000022587	Ly6e	lymphocyte antigen 6 complex, locus E	0.999164	0.130943	0.00233231	55.5098
ENSMUSG00000104501	Gm37736	predicted gene, 37736	-2.0712	0.00505505	0.0218243	7.45076
ENSMUSG00000003283	Hck	hemopoietic cell kinase	1.26006	0.0220121	0.00224877	5.06662
ENSMUSG00000079523	Tmsb10	thymosin, beta 10	2.21791	0.0926399	0.00783304	219.807
ENSMUSG00000033781	Asb13	ankyrin repeat and SOCS box-containing 13	0.484944	0.346027	0.00618805	39.2654
ENSMUSG00000042138	Msantd2	Myb/SANT-like DNA-binding domain containing 2	2.11739	0.0109099	0.0232649	4.1236
ENSMUSG00000003814	Calr	calreticulin	0.661717	0.0519676	0.0185939	4583.23
ENSMUSG00000032418	Me1	malic enzyme 1, NADP(+)-dependent, cytosolic	-2.48903	0.00552414	0.0325563	87.552
ENSMUSG00000021069	Pygl	liver glycogen phosphorylase	-1.58959	0.00425819	0.0206702	214.673
ENSMUSG00000068184	Ndufaf2	NADH:ubiquinone oxidoreductase complex assembly factor 2	-1.90326	0.00101601	0.0156181	609.126
ENSMUSG00000036989	Trim3	tripartite motif-containing 3	1.5056	0.00180117	0.0219594	5.10545
ENSMUSG00000028965	Tnfrsf9	tumor necrosis factor receptor superfamily, member 9	4.04447	0.173494	0.0285023	0.0204356
ENSMUSG00000034341	Wbp2	WW domain binding protein 2	-1.55776	0.00512098	0.0454341	63.4694
ENSMUSG00000028179	Cth	cystathionase (cystathionine gamma-lyase)	-2.01536	0.000232932	0.00534925	462.264
ENSMUSG00000029153	Ociad2	OCIA domain containing 2	-1.83352	0.000382861	0.00739801	79.365
ENSMUSG00000020017	Hal	histidine ammonia lyase	-1.6012	0.00370426	0.0175521	84.6628
ENSMUSG00000026466	Tor1aip1	torsin A interacting protein 1	0.410752	0.305028	0.0151701	13.4438
ENSMUSG00000041429	Nthl1	nth (endonuclease III)-like 1 (E.coli)	-1.38625	5.26618e-06	0.0051903	33.2072
ENSMUSG00000023367	Tmem176a	transmembrane protein 176A	0.754335	0.0165402	0.00594118	38.5521
ENSMUSG00000033545	Znrf1	zinc and ring finger 1	1.37365	0.00438566	0.0349337	9.57994
ENSMUSG00000020019	Ntn4	netrin 4	-1.16018	0.016667	0.0433224	9.54597
ENSMUSG00000075602	Ly6a	lymphocyte antigen 6 complex, locus A	2.35692	0.09165	0.0174882	6.91136
ENSMUSG00000027293	Ehd4	EH-domain containing 4	0.623975	0.118338	0.00399336	2.38303
ENSMUSG00000030096	Slc6a6	solute carrier family 6 (neurotransmitter transporter, taurine), member 6	0.54732	0.0701218	0.0104296	38.2324
ENSMUSG00000055782	Abcd2	ATP-binding cassette, sub-family D (ALD), member 2	-2.8489	0.00208662	0.0203465	13.0251
ENSMUSG00000055436	Srsf11	serine and arginine-rich splicing factor 11	1.67696	0.0220295	0.047677	74.4504
ENSMUSG00000104388	Gm37033	predicted gene, 37033	2.81232	0.000514304	0.0337233	0.347632
ENSMUSG00000050565	Tor1aip2	torsin A interacting protein 2	0.749619	0.0546976	0.027082	14.1963
ENSMUSG00000030881	Arfip2	ADP-ribosylation factor interacting protein 2	1.45709	0.00790398	0.0199124	11.7146
ENSMUSG00000027569	Mrgbp	MRG/MORF4L binding protein	1.90746	0.00193364	0.0380442	9.15085
ENSMUSG00000022584	Ly6c2	lymphocyte antigen 6 complex, locus C2	2.38014	0.104177	0.00721163	0.225839
ENSMUSG00000107951	Gm6210	predicted gene 6210	0.807351	0.202644	0.0149085	4.99702
ENSMUSG00000032322	Pstpip1	proline-serine-threonine phosphatase-interacting protein 1	1.84632	0.0427054	0.00282453	1.38678
ENSMUSG00000029156	Sgcb	sarcoglycan, beta (dystrophin-associated glycoprotein)	0.982899	0.142563	0.0219642	1.04993
ENSMUSG00000034116	Vav1	vav 1 oncogene	1.73361	0.0538566	0.041638	2.77593
ENSMUSG00000049401	Ogfr	opioid growth factor receptor	0.405683	0.455618	0.0160262	89.5519
ENSMUSG00000017631	Abr	active BCR-related gene	0.908355	0.0539194	0.0137178	0.458593
ENSMUSG00000067656	Slc22a27	solute carrier family 22, member 27	-0.885986	0.00449627	0.0179278	9.50219
ENSMUSG00000063590	Slc22a28	solute carrier family 22, member 28	0.227015	0.224608	0.0307242	4.58744
ENSMUSG00000022579	Gpihbp1	GPI-anchored HDL-binding protein 1	-0.920325	0.00922162	0.0316244	10.1588
ENSMUSG00000089847	Timm10b	translocase of inner mitochondrial membrane 10B	0.9064	0.0059754	0.0213736	11.0925
ENSMUSG00000021210	Akr1c6	aldo-keto reductase family 1, member C6	-2.3093	0.000628339	0.00915544	1207.94
ENSMUSG00000064897	Gm22504	predicted gene, 22504	2.39302	0.012402	0.00616592	1.00323
ENSMUSG00000029632	Ndufa4	Ndufa4, mitochondrial complex associated	-1.8822	0.000611724	0.00448927	269.721
ENSMUSG00000025937	Lactb2	lactamase, beta 2	-0.936032	0.000423715	0.00325202	82.9155
ENSMUSG00000000386	Mx1	MX dynamin-like GTPase 1	5.80934	0.0407431	0.00520421	3.54216
ENSMUSG00000094392	Gm3788	predicted gene 3788	2.01579	0.0638358	0.0182902	5.10055
ENSMUSG00000029817	Tra2a	transformer 2 alpha	1.63851	4.4349e-05	0.00162079	8.87375
ENSMUSG00000108414	Snhg1	small nucleolar RNA host gene 1	1.53048	0.00432013	0.0105246	8.99286
ENSMUSG00000025408	Ddit3	DNA-damage inducible transcript 3	1.29913	0.0400424	0.0388454	41.4875
ENSMUSG00000116429	Ddit3	DNA-damage inducible transcript 3	1.29913	0.0400424	0.0388454	41.4875
ENSMUSG00000065087	Snord22	small nucleolar RNA, C/D box 22	2.3174	0.00520142	0.0119283	38.6143
ENSMUSG00000098445	Mir6972	microRNA 6972	2.77698	0.00477192	0.00204063	125.657
ENSMUSG00000067199	Frat1	frequently rearranged in advanced T cell lymphomas	-2.39918	0.000160614	0.00542432	3.49646
ENSMUSG00000023341	Mx2	MX dynamin-like GTPase 2	4.40295	0.0362655	0.000610935	6.59352
ENSMUSG00000052837	Junb	jun B proto-oncogene	1.69568	0.235751	0.00378308	11.6948
ENSMUSG00000024155	Meiob	meiosis specific with OB domains	2.12884	0.004427	0.00208543	1.76833
ENSMUSG00000034837	Gnat1	guanine nucleotide binding protein, alpha transducing 1	1.03	0.000512965	0.000825603	8.72117
ENSMUSG00000000078	Klf6	Kruppel-like factor 6	0.288634	0.544293	0.00383388	3.21523
ENSMUSG00000086290	Snhg12	small nucleolar RNA host gene 12	1.66883	0.000665413	0.0310292	15.6976
ENSMUSG00000025877	Hk3	hexokinase 3	2.20114	0.00113725	0.00906793	3.74013
ENSMUSG00000064604	Snora44	small nucleolar RNA, H/ACA box 44	2.37898	0.00254612	0.0095098	7.46499
ENSMUSG00000032420	Nt5e	5' nucleotidase, ecto	-0.990749	0.0334402	0.0313515	4.39542
ENSMUSG00000054417	Cyp3a44	cytochrome P450, family 3, subfamily a, polypeptide 44	-2.20999	0.00713174	0.0280134	9.3895
ENSMUSG00000023186	Vwa5a	von Willebrand factor A domain containing 5A	0.418598	0.399931	0.0232649	4.83232
ENSMUSG00000062397	Zfp706	zinc finger protein 706	-1.73402	0.00680813	0.047897	36.4479
ENSMUSG00000025816	Sec61a2	Sec61, alpha subunit 2 (S. cerevisiae)	1.30322	0.00427857	0.0410396	0.850024
ENSMUSG00000008384	Sertad1	SERTA domain containing 1	1.25479	0.0935755	0.0233307	7.3418
ENSMUSG00000026104	Stat1	signal transducer and activator of transcription 1	2.25649	0.0100679	0.00440013	27.3024
ENSMUSG00000098844	Mir6992	microRNA 6992	2.49309	0.0478431	0.0182898	1.1822
ENSMUSG00000020022	Ndufa12	NADH:ubiquinone oxidoreductase subunit A12	-1.21506	0.00526183	0.0201915	353.088
ENSMUSG00000045975	C2cd2	C2 calcium-dependent domain containing 2	-1.08529	0.00291368	0.0121075	18.3563
ENSMUSG00000043241	Upf2	UPF2 regulator of nonsense transcripts homolog (yeast)	1.44921	0.0841594	0.0133619	23.7158
ENSMUSG00000074516	Gm10709	predicted gene 10709	-2.08352	0.00178636	0.0218943	19.7457
ENSMUSG00000029630	Cyp3a25	cytochrome P450, family 3, subfamily a, polypeptide 25	-1.33148	0.0279071	0.0333663	575.597
ENSMUSG00000057367	Birc2	baculoviral IAP repeat-containing 2	1.3633	0.00357348	0.0181033	16.1229
ENSMUSG00000032000	Birc3	baculoviral IAP repeat-containing 3	0.903244	0.0102118	0.0226574	7.60753
ENSMUSG00000031767	Nudt7	nudix (nucleoside diphosphate linked moiety X)-type motif 7	-0.800911	0.0303546	0.0285023	81.4737
ENSMUSG00000071655	Ubxn1	UBX domain protein 1	-1.62177	0.00862692	0.0415957	2372.9
ENSMUSG00000039063	Echdc3	enoyl Coenzyme A hydratase domain containing 3	-1.57128	0.00295605	0.0254047	34.3156
ENSMUSG00000112148	Lilrb4a	leukocyte immunoglobulin-like receptor, subfamily B, member 4A	2.82837	0.0263053	0.00399726	8.68751
ENSMUSG00000019718	L3hypdh	L-3-hydroxyproline dehydratase (trans-)	-1.50024	0.00383754	0.0307518	24.8224
ENSMUSG00000037818	Abhd18	abhydrolase domain containing 18	-0.693527	0.0915805	0.0260652	8.69724
ENSMUSG00000060519	Tor3a	torsin family 3, member A	2.88692	0.0490113	0.00115368	5.11976
ENSMUSG00000030685	Kctd13	potassium channel tetramerisation domain containing 13	1.24623	0.00875324	0.0292054	1.83347
ENSMUSG00000014633	Cmc2	COX assembly mitochondrial protein 2	-1.26155	0.00852853	0.0456731	15.3745
ENSMUSG00000029571	Tmem106b	transmembrane protein 106B	-1.37055	0.00499134	0.0275378	23.1319
ENSMUSG00000019929	Dcn	decorin	-1.53506	0.00030007	0.0144837	39.9706
ENSMUSG00000025172	Ankrd2	ankyrin repeat domain 2 (stretch responsive muscle)	1.48161	0.0983503	0.0204975	2.63662
ENSMUSG00000085241	Snhg3	small nucleolar RNA host gene 3	0.960784	0.00340452	0.00224877	3.07593
ENSMUSG00000083899	Gm12346	predicted gene 12346	1.19551	0.149227	0.0381099	29.9042
ENSMUSG00000091021	Gm17300	predicted gene, 17300	1.34518	0.00226865	0.00514082	2.14597
ENSMUSG00000065353	Snora73b	small nucleolar RNA, H/ACA box 73b	4.26225	0.052879	0.0024969	0.59435
ENSMUSG00000006930	Hap1	huntingtin-associated protein 1	2.40692	0.000188026	0.0100438	0.882027
ENSMUSG00000110161	Gm45494	predicted gene 45494	2.03219	0.163653	0.0131004	9.586
ENSMUSG00000025626	Phf6	PHD finger protein 6	0.866152	0.101008	0.00953267	1.5212
ENSMUSG00000034424	Gcsh	glycine cleavage system protein H (aminomethyl carrier)	-2.02302	0.00519715	0.0403458	191.104
ENSMUSG00000091971	Hspa1a	heat shock protein 1A	0.785895	0.356293	0.0209646	3.63642
ENSMUSG00000092609	Gm20481	predicted gene 20481	1.48246	0.227269	0.0458756	4.88367
ENSMUSG00000029445	Hpd	4-hydroxyphenylpyruvic acid dioxygenase	-1.49435	0.000605718	0.00775402	1488.97
ENSMUSG00000038550	Ciart	circadian associated repressor of transcription	1.23183	0.0213393	0.0417153	0.847115
ENSMUSG00000025602	Zfp202	zinc finger protein 202	1.60393	0.00572025	0.0163037	0.489269
ENSMUSG00000057963	Itpk1	inositol 1,3,4-triphosphate 5/6 kinase	0.891922	0.108257	0.0139984	9.93409
ENSMUSG00000093378	Gm20663	predicted gene 20663	3.46561	0.00298426	0.0422462	1.45682
ENSMUSG00000045868	Gvin1	GTPase, very large interferon inducible 1	3.35583	4.14199e-05	0.00643473	1.73217
ENSMUSG00000048218	Amigo2	adhesion molecule with Ig like domain 2	0.277951	0.344818	0.0246104	3.459
ENSMUSG00000096842	Gm10736	predicted gene 10736	-1.87482	0.00724323	0.0360939	959.555
ENSMUSG00000031147	Magix	MAGI family member, X-linked	-1.59747	9.29528e-05	0.00181365	16.3322
ENSMUSG00000052087	Rgs14	regulator of G-protein signaling 14	2.00168	0.112713	0.0238147	0.284809
ENSMUSG00000094127	G530012D18Rik	RIKEN cDNA G530012D1 gene	3.00062	0.022296	0.0455025	0.460172
ENSMUSG00000109729	Gm45418	predicted gene 45418	5.17286	0.0169387	0.0136212	0.102028
ENSMUSG00000021196	Pfkp	phosphofructokinase, platelet	0.788038	0.200679	0.0182966	1.61171
ENSMUSG00000109482	Gm4756	predicted gene 4756	-2.08698	0.0245592	0.047419	4.09026
ENSMUSG00000007029	Vars	valyl-tRNA synthetase	1.11198	0.0363358	0.00139687	8.53802
ENSMUSG00000024654	Asrgl1	asparaginase like 1	-1.46566	0.00290884	0.0271043	10.2622
ENSMUSG00000110386	Gm42031	predicted gene, 42031	2.23506	0.00102816	0.00528394	4.88803
ENSMUSG00000037921	Ddx60	DExD/H box helicase 60	3.50308	1.74905e-06	0.00597088	0.62608
ENSMUSG00000022304	Dpys	dihydropyrimidinase	-3.03619	0.00650343	0.0410233	265.198
ENSMUSG00000070034	Sp110	Sp110 nuclear body protein	1.8913	0.0172689	0.00783304	3.85732
ENSMUSG00000038526	Car14	carbonic anhydrase 14	-1.66585	0.00863557	0.0191457	43.2904
ENSMUSG00000033808	Tmem87a	transmembrane protein 87A	1.3083	0.00118695	0.0119899	2.14508
ENSMUSG00000034647	Ankrd12	ankyrin repeat domain 12	1.69145	0.082662	0.0174096	1.21735
ENSMUSG00000038768	9130409I23Rik	RIKEN cDNA 9130409I23 gene	-0.782853	0.0361152	0.00916003	3.3015
ENSMUSG00000085873	Ttc39aos1	Ttc39a opposite strand RNA 1	1.87457	0.167692	0.0160804	6.78139
ENSMUSG00000070031	Sp140	Sp140 nuclear body protein	1.24007	0.0394859	0.0137178	4.98436
ENSMUSG00000073628	Gm10552	predicted gene 10552	1.37551	0.0222432	0.0490092	0.47943
ENSMUSG00000090246	Gm17017	predicted gene 17017	1.68314	0.00298773	0.0266119	0.90356
ENSMUSG00000038213	Tapbpl	TAP binding protein-like	0.796686	0.153519	0.0103529	20.0963
ENSMUSG00000031844	Hsd17b2	hydroxysteroid (17-beta) dehydrogenase 2	-1.14121	0.00979551	0.02845	244.43
ENSMUSG00000056529	Ptafr	platelet-activating factor receptor	1.90856	0.266937	0.014704	0.254817
ENSMUSG00000031925	Maml2	mastermind like transcriptional coactivator 2	1.98973	0.0423345	0.0448515	0.468517
ENSMUSG00000025190	Got1	glutamic-oxaloacetic transaminase 1, soluble	-2.39191	0.00171592	0.0193854	49.1969
ENSMUSG00000030339	Ltbr	lymphotoxin B receptor	1.16137	0.0362891	0.0251924	79.6532
ENSMUSG00000034780	B3galt1	UDP-Gal:betaGlcNAc beta 1,3-galactosyltransferase, polypeptide 1	0.654844	0.295357	0.0170889	5.98378
ENSMUSG00000028551	Cdkn2c	cyclin dependent kinase inhibitor 2C	-1.95692	0.00885149	0.0433784	6.10654
ENSMUSG00000105939	Gm43322	predicted gene 43322	2.25589	0.138628	0.0480305	0.42561
ENSMUSG00000010663	Fads1	fatty acid desaturase 1	-1.98352	0.0108832	0.0478397	106.175
ENSMUSG00000036880	Acaa2	acetyl-Coenzyme A acyltransferase 2 (mitochondrial 3-oxoacyl-Coenzyme A thiolase)	-2.16867	0.00193095	0.0215286	1519.5
ENSMUSG00000106446	Gm42970	predicted gene 42970	2.27035	0.0139584	0.0370579	0.131263
ENSMUSG00000077212	Snord69	small nucleolar RNA, C/D box 69	1.94124	0.156812	0.0320777	3.81702
ENSMUSG00000064871	Snord58b	small nucleolar RNA, C/D box 58B	3.44427	0.000286924	0.0184039	1.11717
ENSMUSG00000022534	Mefv	Mediterranean fever	3.66374	0.0202302	0.0192924	0.223009
ENSMUSG00000030681	Mvp	major vault protein	1.98949	0.0157123	0.00256794	34.0532
ENSMUSG00000025194	Abcc2	ATP-binding cassette, sub-family C (CFTR/MRP), member 2	-0.186492	0.666656	0.0181033	44.9408
ENSMUSG00000028884	Rpa2	replication protein A2	-0.734769	0.0273173	0.036765	4.80063
ENSMUSG00000020917	Acly	ATP citrate lyase	-1.40351	0.00370304	0.0179337	49.1621
ENSMUSG00000037731	Themis2	thymocyte selection associated family member 2	2.15106	0.0209431	0.00720807	18.1023
ENSMUSG00000026102	Inpp1	inositol polyphosphate-1-phosphatase	2.65481	0.0438736	0.00722579	7.90735
ENSMUSG00000041187	Prkd2	protein kinase D2	0.875589	0.00293183	0.0214416	1.93855
ENSMUSG00000039738	Slx4	SLX4 structure-specific endonuclease subunit homolog (S. cerevisiae)	1.61397	0.0548968	0.0175586	1.18165
ENSMUSG00000030341	Tnfrsf1a	tumor necrosis factor receptor superfamily, member 1a	0.91296	0.240161	0.00893336	32.4636
ENSMUSG00000015289	Lage3	L antigen family, member 3	-1.3289	0.000373504	0.00783304	9.1733
ENSMUSG00000026222	Sp100	nuclear antigen Sp100	1.63841	0.00271039	0.00440013	4.34686
ENSMUSG00000023336	Wfdc1	WAP four-disulfide core domain 1	-1.91366	4.40252e-05	0.00272214	5.64822
ENSMUSG00000059866	Tnip2	TNFAIP3 interacting protein 2	1.69032	0.0203076	0.00691905	10.3612
ENSMUSG00000028028	Alpk1	alpha-kinase 1	3.56704	0.00181983	0.00181365	0.358039
ENSMUSG00000103546	Gm37666	predicted gene, 37666	2.707	0.219453	0.0432294	1.20037
ENSMUSG00000089988	Gm16238	predicted gene 16238	2.09432	0.0808492	0.00643473	5.23828
ENSMUSG00000051041	Olfml1	olfactomedin-like 1	-1.50912	0.0110989	0.0395666	18.6667
ENSMUSG00000000088	Cox5a	cytochrome c oxidase subunit 5A	-2.84352	0.00158237	0.0190924	59.1539
ENSMUSG00000031828	Klhl36	kelch-like 36	1.20339	0.00709197	0.02459	4.48308
ENSMUSG00000046688	Tifa	TRAF-interacting protein with forkhead-associated domain	2.6503	0.153079	0.000610935	2.69959
ENSMUSG00000030735	Gm9755	predicted pseudogene 9755	-2.63067	0.0060099	0.0484962	3.96904
ENSMUSG00000052760	A630001G21Rik	RIKEN cDNA A630001G21 gene	1.81291	0.000625687	0.00616592	0.95304
ENSMUSG00000072945	Ripply1	ripply transcriptional repressor 1	0.152853	0.758291	0.0222458	4.23743
ENSMUSG00000079017	Ifi27l2a	interferon, alpha-inducible protein 27 like 2A	1.94504	0.0836085	0.00284341	24.4015
ENSMUSG00000021208	Ifi27l2b	interferon, alpha-inducible protein 27 like 2B	1.89102	0.000820996	0.00168534	49.0583
ENSMUSG00000099974	Bcl2a1d	B cell leukemia/lymphoma 2 related protein A1d	1.96915	0.388115	0.0246052	1.04037
ENSMUSG00000021209	Ppp4r4	protein phosphatase 4, regulatory subunit 4	1.36836	0.00330627	0.0381099	5.27461
ENSMUSG00000039382	Wdr45	WD repeat domain 45	-1.18352	0.000239708	0.0137855	11.0686
ENSMUSG00000028937	Acot7	acyl-CoA thioesterase 7	-1.82084	0.000922556	0.0159115	23.4679
ENSMUSG00000078779	Zfp59	zinc finger protein 59	0.9464	0.00265408	0.0120924	1.40441
ENSMUSG00000015947	Fcgr1	Fc receptor, IgG, high affinity I	2.41605	0.0532051	0.0121756	3.0668
ENSMUSG00000053886	Sh2d4a	SH2 domain containing 4A	-1.16414	0.0139861	0.0453223	13.2262
ENSMUSG00000025204	Ndufb8	NADH:ubiquinone oxidoreductase subunit B8	-2.44222	0.00322953	0.0290143	177.626
ENSMUSG00000028874	Fgr	FGR proto-oncogene, Src family tyrosine kinase	1.25223	0.000431233	0.00472945	1.85643
ENSMUSG00000022340	Sybu	syntabulin (syntaxin-interacting)	1.63571	0.0116625	0.0369992	0.788808
ENSMUSG00000061947	Serpina10	serine (or cysteine) peptidase inhibitor, clade A (alpha-1 antiproteinase, antitrypsin), member 10	1.09557	0.163584	0.00264664	53.3827
ENSMUSG00000071178	Serpina1b	serine (or cysteine) preptidase inhibitor, clade A, member 1B	-1.73716	0.00066665	0.0112372	5289.25
ENSMUSG00000031824	6430548M08Rik	RIKEN cDNA 6430548M08 gene	0.979616	0.00141736	0.0136872	2.60922
ENSMUSG00000087135	Gm16096	predicted gene 16096	0.457005	0.38159	0.0218832	1.24519
ENSMUSG00000071177	Serpina1d	serine (or cysteine) peptidase inhibitor, clade A, member 1D	-2.59318	0.00218138	0.0221663	4161.79
ENSMUSG00000090555	Gm8893	predicted gene 8893	-1.5778	0.00128788	0.0124881	863.978
ENSMUSG00000066366	Serpina1a	serine (or cysteine) peptidase inhibitor, clade A, member 1A	-2.20975	0.00142492	0.020592	20914.4
ENSMUSG00000038393	Txnip	thioredoxin interacting protein	-1.31789	0.00467941	0.0277131	9.44695
ENSMUSG00000072849	Serpina1e	serine (or cysteine) peptidase inhibitor, clade A, member 1E	-1.67763	0.000708234	0.03339	8966.06
ENSMUSG00000015656	Hspa8	heat shock protein 8	0.371647	0.341985	0.0240115	2443.35
ENSMUSG00000048701	Ccdc6	coiled-coil domain containing 6	0.872684	0.103289	0.00207999	4.39031
ENSMUSG00000089929	Bcl2a1b	B cell leukemia/lymphoma 2 related protein A1b	1.73895	0.166171	0.0348	2.6741
ENSMUSG00000032596	Uba7	ubiquitin-like modifier activating enzyme 7	3.52119	0.00139026	0.000716637	1.69225
ENSMUSG00000024401	Tnf	tumor necrosis factor	4.15496	0.00185268	0.0279709	0.246605
ENSMUSG00000085604	Dhx58os	DEAH (Asp-Glu-Ala-His) box polypeptide 58, opposite strand	2.8141	0.00100238	0.000716637	3.1369
ENSMUSG00000020806	Rhbdf2	rhomboid 5 homolog 2	1.88972	0.00540472	0.00757609	1.06642
ENSMUSG00000042476	Abcb4	ATP-binding cassette, sub-family B (MDR/TAP), member 4	-1.04721	0.00400229	0.0196777	63.8901
ENSMUSG00000033065	Pfkm	phosphofructokinase, muscle	-1.15998	0.000376962	0.00104032	9.34788
ENSMUSG00000115338	Pnp	purine-nucleoside phosphorylase	0.315785	0.613593	0.00485203	52.0697
ENSMUSG00000017830	Dhx58	DEXH (Asp-Glu-X-His) box polypeptide 58	2.98141	0.00508648	0.000270174	9.52782
ENSMUSG00000003623	Crot	carnitine O-octanoyltransferase	-1.03947	0.00770813	0.0364387	122.475
ENSMUSG00000103730	Gm38316	predicted gene, 38316	0.318508	0.602484	0.00643473	161.021
ENSMUSG00000068417	Pnp2	purine-nucleoside phosphorylase 2	-0.580674	0.263819	0.00542432	12.1253
ENSMUSG00000002699	Lcp2	lymphocyte cytosolic protein 2	1.14604	0.0110521	0.00622653	2.97795
ENSMUSG00000079505	Gm11131	predicted gene 11131	1.83067	6.59115e-06	0.00726955	6.63925
ENSMUSG00000035929	H2-Q4	histocompatibility 2, Q region locus 4	2.48908	0.0146576	0.000959557	29.8216
ENSMUSG00000079323	Gm20661	predicted gene 20661	3.77459	0.0139016	0.000716637	1.64792
ENSMUSG00000055413	H2-Q5	histocompatibility 2, Q region locus 5	1.44525	0.0141655	0.00539958	10.7229
ENSMUSG00000054716	Zfp771	zinc finger protein 771	-0.770595	0.00675771	0.00472945	12.8611
ENSMUSG00000037419	Endod1	endonuclease domain containing 1	1.13537	0.0841328	0.00585539	1.61097
ENSMUSG00000066363	Serpina3f	serine (or cysteine) peptidase inhibitor, clade A, member 3F	3.24421	0.0337784	0.036502	2.38492
ENSMUSG00000042462	Dctpp1	dCTP pyrophosphatase 1	-1.66468	0.000913389	0.00593155	132.069
ENSMUSG00000025779	Ly96	lymphocyte antigen 96	1.49909	0.0427806	0.0309582	11.9662
ENSMUSG00000005718	Tfap4	transcription factor AP4	-0.339761	0.461958	0.013899	9.65536
ENSMUSG00000000399	Ndufa9	NADH:ubiquinone oxidoreductase subunit A9	-1.79319	0.00241215	0.0225227	160.469
ENSMUSG00000024737	Slc15a3	solute carrier family 15, member 3	1.23826	0.0208433	0.00435328	2.53041
ENSMUSG00000024736	Tmem132a	transmembrane protein 132A	1.65053	0.000846287	0.00448927	2.19902
ENSMUSG00000002111	Spi1	spleen focus forming virus (SFFV) proviral integration oncogene	0.833508	0.144955	0.00755995	13.4746
ENSMUSG00000022847	Thpo	thrombopoietin	1.62753	0.0179359	0.0451875	9.58498
ENSMUSG00000041515	Irf8	interferon regulatory factor 8	1.62344	0.0132457	0.0101939	2.04362
ENSMUSG00000027997	Casp6	caspase 6	-2.71789	0.00147046	0.0201507	6.3179
ENSMUSG00000020814	Mxra7	matrix-remodelling associated 7	-0.784679	0.0755813	0.0134601	4.14967
ENSMUSG00000041481	Serpina3g	serine (or cysteine) peptidase inhibitor, clade A, member 3G	3.46229	0.0219955	0.021875	3.78448
ENSMUSG00000079014	Serpina3i	serine (or cysteine) peptidase inhibitor, clade A, member 3I	2.21825	0.0277984	0.00454356	0.204044
ENSMUSG00000058207	Serpina3k	serine (or cysteine) peptidase inhibitor, clade A, member 3K	-2.517	0.00459532	0.0399461	7737.17
ENSMUSG00000021091	Serpina3n	serine (or cysteine) peptidase inhibitor, clade A, member 3N	2.36837	0.003733	0.0104564	147.353
ENSMUSG00000038622	Med30	mediator complex subunit 30	-1.74733	0.00191582	0.0395666	12.8385
ENSMUSG00000075010	AW112010	expressed sequence AW112010	-0.164492	0.765131	0.00485203	224.16
ENSMUSG00000063445	Nmral1	NmrA-like family domain containing 1	-0.202368	0.257055	0.00185133	7.93665
ENSMUSG00000038301	Snx10	sorting nexin 10	0.770013	0.139304	0.0254212	2.56566
ENSMUSG00000036246	Gmip	Gem-interacting protein	1.77531	0.00185067	0.0310194	1.50973
ENSMUSG00000038591	Colec10	collectin sub-family member 10	-0.892578	0.00571183	0.01255	3.83674
ENSMUSG00000049090	Zadh2	zinc binding alcohol dehydrogenase, domain containing 2	-1.39794	0.00145325	0.0131004	19.3817
ENSMUSG00000023132	Gzma	granzyme A	1.15584	0.127378	0.0382755	1.65257
ENSMUSG00000021809	Nudt13	nudix (nucleoside diphosphate linked moiety X)-type motif 13	1.34089	8.17277e-06	0.00399214	6.84341
ENSMUSG00000077185	Gm25091	predicted gene, 25091	2.58645	0.024523	0.0299036	3.38185
ENSMUSG00000032018	Sc5d	sterol-C5-desaturase	-0.950738	0.00484572	0.0133782	154.431
ENSMUSG00000050856	Atp5k	ATP synthase, H+ transporting, mitochondrial F1F0 complex, subunit E	-0.977322	0.0360992	0.00984115	691.962
ENSMUSG00000037622	Wdtc1	WD and tetratricopeptide repeats 1	-1.31628	0.00722912	0.028672	15.672
ENSMUSG00000024646	Cyb5a	cytochrome b5 type A (microsomal)	-2.00341	0.000261252	0.00465113	2296.76
ENSMUSG00000057886	Cbx3-ps6	chromobox 3, pseudogene 6	-2.25933	0.00396643	0.0469172	2.81851
ENSMUSG00000003355	Fkbp11	FK506 binding protein 11	2.54525	4.67422e-05	0.00620169	164.928
ENSMUSG00000101389	Ms4a4a	membrane-spanning 4-domains, subfamily A, member 4A	3.29402	0.0377688	0.0433224	0.431996
ENSMUSG00000024675	Ms4a4c	membrane-spanning 4-domains, subfamily A, member 4C	3.48353	0.145583	0.00113106	0.37408
ENSMUSG00000069324	Gm5096	predicted gene 5096	-2.98162	0.00134421	0.0148839	310.309
ENSMUSG00000079419	Ms4a6c	membrane-spanning 4-domains, subfamily A, member 6C	1.84515	0.0634079	0.00485203	1.28422
ENSMUSG00000099757	BE692007	expressed sequence BE692007	1.38968	0.000875543	0.00611682	0.883896
ENSMUSG00000024677	Ms4a6b	membrane-spanning 4-domains, subfamily A, member 6B	1.99465	0.00145729	0.00720807	0.705558
ENSMUSG00000024679	Ms4a6d	membrane-spanning 4-domains, subfamily A, member 6D	1.57891	0.068542	0.00547178	1.56178
ENSMUSG00000037997	Parp11	poly (ADP-ribose) polymerase family, member 11	2.84244	7.1682e-05	0.00207999	0.836969
ENSMUSG00000059970	Hspa2	heat shock protein 2	-1.26931	0.0760226	0.0466896	3.00843
ENSMUSG00000025782	Taf3	TATA-box binding protein associated factor 3	1.23643	0.00322212	0.00578063	12.1195
ENSMUSG00000074052	BC048644	cDNA sequence BC048644	0.508091	0.287287	0.0304897	7.30718
ENSMUSG00000025317	Car5a	carbonic anhydrase 5a, mitochondrial	-1.44978	0.00145467	0.0108613	63.6667
ENSMUSG00000031661	Nkd1	naked cuticle 1	-0.282132	0.162273	0.0236527	6.69616
ENSMUSG00000037553	Zdhhc18	zinc finger, DHHC domain containing 18	1.29818	0.00297905	0.00183558	3.00226
ENSMUSG00000031662	Snx20	sorting nexin 20	1.08536	0.191151	0.0021732	0.417537
ENSMUSG00000040195	Nemp1	nuclear envelope integral membrane protein 1	-1.10913	0.00105345	0.0107126	3.99957
ENSMUSG00000020534	Shmt1	serine hydroxymethyltransferase 1 (soluble)	-1.26218	0.0008754	0.00940196	101.207
ENSMUSG00000022419	Deptor	DEP domain containing MTOR-interacting protein	-0.95981	0.00222674	0.0129917	13.9946
ENSMUSG00000073409	H2-Q6	histocompatibility 2, Q region locus 6	0.911691	0.127507	0.00726955	70.2242
ENSMUSG00000030830	Itgal	integrin alpha L	1.31941	0.000225586	0.0127528	1.05869
ENSMUSG00000041323	Ak7	adenylate kinase 7	1.64024	0.31755	0.00899854	0.382372
ENSMUSG00000032363	Adamts7	a disintegrin-like and metallopeptidase (reprolysin type) with thrombospondin type 1 motif, 7	0.118437	0.836551	0.0417928	3.40962
ENSMUSG00000086935	Gm15956	predicted gene 15956	-0.766879	0.0960369	0.0173144	3.01014
ENSMUSG00000037710	Cisd1	CDGSH iron sulfur domain 1	-3.06742	0.0010374	0.0131149	167.102
ENSMUSG00000022853	Ehhadh	enoyl-Coenzyme A, hydratase/3-hydroxyacyl Coenzyme A dehydrogenase	-2.39338	0.000992168	0.0143361	81.0076
ENSMUSG00000025781	Atp5c1	ATP synthase, H+ transporting, mitochondrial F1 complex, gamma polypeptide 1	-1.81192	0.00419234	0.0295508	417.208
ENSMUSG00000022371	Col14a1	collagen, type XIV, alpha 1	-1.36987	0.0067663	0.0229032	6.17799
ENSMUSG00000040134	Rdh7	retinol dehydrogenase 7	-1.29836	0.00310237	0.0235402	1010.91
ENSMUSG00000046805	Mpeg1	macrophage expressed gene 1	2.03372	0.0548394	0.000943314	9.0482
ENSMUSG00000024424	Ttc39c	tetratricopeptide repeat domain 39C	-0.937199	0.0213334	0.0127332	68.2228
ENSMUSG00000024691	Fam111a	family with sequence similarity 111, member A	1.31629	0.0037599	0.0278209	2.25024
ENSMUSG00000040891	Foxa3	forkhead box A3	0.657791	0.0469425	0.0175695	19.9052
ENSMUSG00000025790	Slco3a1	solute carrier organic anion transporter family, member 3a1	2.74947	0.0256156	0.00746212	0.874864
ENSMUSG00000068250	Amn1	antagonist of mitotic exit network 1	1.55506	0.00132977	0.00624974	0.682922
ENSMUSG00000025571	Tnrc6c	trinucleotide repeat containing 6C	1.1219	3.95586e-05	0.0163037	1.82696
ENSMUSG00000048332	Lhfp	lipoma HMGIC fusion partner	-1.75466	0.00246982	0.031919	4.80084
ENSMUSG00000024694	Keg1	kidney expressed gene 1	-0.726897	0.0111921	0.0136105	39.8
ENSMUSG00000071547	Nt5dc2	5'-nucleotidase domain containing 2	-0.998871	0.00489198	0.01024	6.94222
ENSMUSG00000032014	Oaf	out at first homolog	-1.34387	0.00030032	0.0152496	63.8801
ENSMUSG00000026348	Acmsd	amino carboxymuconate semialdehyde decarboxylase	-1.44629	0.00562454	0.0329009	15.2324
ENSMUSG00000022544	Eef2kmt	eukaryotic elongation factor 2 lysine methyltransferase	1.0825	0.0330721	0.017915	18.8333
ENSMUSG00000038754	Elovl3	elongation of very long chain fatty acids (FEN1/Elo2, SUR4/Elo3, yeast)-like 3	-2.11359	0.00195335	0.0097998	42.2615
ENSMUSG00000105847	Mir7650	microRNA 7650	1.81406	0.456739	0.00917834	1.92981
ENSMUSG00000032369	Plscr1	phospholipid scramblase 1	-0.159047	0.722929	0.0175521	6.65525
ENSMUSG00000021125	Arg2	arginase type II	1.17527	0.369512	0.00788511	0.251619
ENSMUSG00000038256	Bcl9	B cell CLL/lymphoma 9	1.63418	0.0259745	0.0119283	0.872366
ENSMUSG00000024168	Tmem204	transmembrane protein 204	-0.785095	0.0745378	0.0173144	3.55188
ENSMUSG00000091534	Gm17195	predicted gene 17195	2.09675	0.0324264	0.00773674	0.870348
ENSMUSG00000025225	Nfkb2	nuclear factor of kappa light polypeptide gene enhancer in B cells 2, p49/p100	1.40655	0.0362206	0.00622653	4.78758
ENSMUSG00000062960	Kdr	kinase insert domain protein receptor	-0.898184	0.0474102	0.038359	3.17691
ENSMUSG00000006517	Mvd	mevalonate (diphospho) decarboxylase	-0.357515	0.0259511	0.0161867	71.8921
ENSMUSG00000032372	Plscr2	phospholipid scramblase 2	0.40965	0.45543	0.00403215	9.27482
ENSMUSG00000026509	Capn2	calpain 2	0.0854631	0.721004	0.00957635	12.3181
ENSMUSG00000024423	Impact	impact, RWD domain protein	1.57439	0.0382493	0.0137855	3.29409
ENSMUSG00000055795	Gm5160	predicted gene 5160	-2.88449	0.000636658	0.0115159	2.25142
ENSMUSG00000010122	Slc47a1	solute carrier family 47, member 1	-0.237028	0.552928	0.0155108	43.9643
ENSMUSG00000105691	Gm42876	predicted gene 42876	2.4027	0.00866692	0.0340937	0.472208
ENSMUSG00000097415	AU020206	expressed sequence AU020206	1.74368	0.00234034	0.0276489	1.33007
ENSMUSG00000094306	Gm24924	predicted gene, 24924	5.81336	0.267007	0.028172	0.220822
ENSMUSG00000020415	Pttg1	pituitary tumor-transforming gene 1	0.641107	0.0217694	0.0173144	25.4951
ENSMUSG00000022000	Zc3h13	zinc finger CCCH type containing 13	2.37387	0.000364154	0.0194792	22.9997
ENSMUSG00000070883	Ccdc173	coiled-coil domain containing 173	0.84279	0.0974576	0.012694	2.36723
ENSMUSG00000041840	Haus1	HAUS augmin-like complex, subunit 1	-1.16257	0.00628087	0.0223771	11.3815
ENSMUSG00000093485	Gm20708	predicted gene 20708	-1.33669	0.00112186	0.00573016	174.402
ENSMUSG00000021133	Susd6	sushi domain containing 6	1.00968	0.257852	0.000959557	8.51012
ENSMUSG00000025933	Tmem14a	transmembrane protein 14A	-1.85758	0.011318	0.0326043	2.82781
ENSMUSG00000034334	Fam151b	family with sequence similarity 151, member B	-2.57489	0.000902019	0.00500927	5.11748
ENSMUSG00000021728	Emb	embigin	1.25046	0.215096	0.0385964	0.387414
ENSMUSG00000046491	C1qtnf2	C1q and tumor necrosis factor related protein 2	-0.969443	0.0113587	0.0194792	2.86646
ENSMUSG00000017718	Afmid	arylformamidase	-1.31019	0.000932019	0.00383388	97.954
ENSMUSG00000030357	Fkbp4	FK506 binding protein 4	-1.4873	0.00500569	0.0363835	371.15
ENSMUSG00000022505	Emp2	epithelial membrane protein 2	1.04977	0.309063	0.0360149	12.9503
ENSMUSG00000031154	Otud5	OTU domain containing 5	1.1179	0.00416995	0.0115127	10.6648
ENSMUSG00000025934	Gsta3	glutathione S-transferase, alpha 3	-2.68022	0.00815686	0.0490843	860.178
ENSMUSG00000085829	Gm4285	predicted gene 4285	0.894637	0.0385465	0.0242974	1.16335
ENSMUSG00000044950	Pwwp2a	PWWP domain containing 2A	1.61163	0.0186271	0.0237855	2.29983
ENSMUSG00000017713	Tha1	threonine aldolase 1	0.449487	0.132429	0.0181423	6.62986
ENSMUSG00000053113	Socs3	suppressor of cytokine signaling 3	2.98145	0.0634425	0.00272214	8.54746
ENSMUSG00000028709	Mob3c	MOB kinase activator 3C	1.41387	0.000795453	0.0108087	6.03401
ENSMUSG00000021135	Slc10a1	solute carrier family 10 (sodium/bile acid cotransporter family), member 1	-2.15269	0.00326121	0.0295989	432.153
ENSMUSG00000044005	Gls2	glutaminase 2 (liver, mitochondrial)	-1.46553	0.00380159	0.0103034	111.2
ENSMUSG00000030359	Pzp	PZP, alpha-2-macroglobulin like	0.0996935	0.713446	0.00435328	997.396
ENSMUSG00000022010	Tsc22d1	TSC22 domain family, member 1	-1.06158	0.00061027	0.0112372	7.22238
ENSMUSG00000032607	Amt	aminomethyltransferase	-1.0101	0.0380047	0.0240285	30.6225
ENSMUSG00000047044	D030056L22Rik	RIKEN cDNA D030056L22 gene	-0.313952	0.451147	0.0484108	2.71045
ENSMUSG00000021263	Degs2	delta(4)-desaturase, sphingolipid 2	1.00472	0.0328396	0.0234037	1.19773
ENSMUSG00000030602	Pak4	p21 (RAC1) activated kinase 4	0.314502	0.690022	0.0300271	28.0392
ENSMUSG00000064382	Gm26447	predicted gene, 26447	1.3489	0.299467	0.0478734	3.33548
ENSMUSG00000030364	Clec2h	C-type lectin domain family 2, member h	0.0303223	0.958603	0.0236527	7.4988
ENSMUSG00000019907	Ppp1r12a	protein phosphatase 1, regulatory subunit 12A	1.4639	0.0919042	0.017887	19.0353
ENSMUSG00000024235	Map3k8	mitogen-activated protein kinase kinase kinase 8	1.78019	0.000259679	0.0495488	0.612384
ENSMUSG00000033355	Rtp4	receptor transporter protein 4	2.43441	0.027851	0.00613376	24.6182
ENSMUSG00000021266	Wars	tryptophanyl-tRNA synthetase	0.497182	0.273605	0.0360939	18.175
ENSMUSG00000022508	Bcl6	B cell leukemia/lymphoma 6	-2.24945	0.0112929	0.0496562	11.0802
ENSMUSG00000001755	Coasy	Coenzyme A synthase	-1.70297	0.00326026	0.0304462	95.2327
ENSMUSG00000038092	Hsd3b5	hydroxy-delta-5-steroid dehydrogenase, 3 beta- and steroid delta-isomerase 5	-2.40578	0.000412834	0.00542432	264.44
ENSMUSG00000028013	Ppa2	pyrophosphatase (inorganic) 2	-2.20501	0.0017061	0.0195625	19.5159
ENSMUSG00000062410	Hsd3b3	hydroxy-delta-5-steroid dehydrogenase, 3 beta- and steroid delta-isomerase 3	-1.70018	0.000857533	0.00485203	120.937
ENSMUSG00000027869	Hsd3b6	hydroxy-delta-5-steroid dehydrogenase, 3 beta- and steroid delta-isomerase 6	-1.51054	0.00248065	0.0179278	3.18467
ENSMUSG00000038058	Nod1	nucleotide-binding oligomerization domain containing 1	1.54985	0.00286917	0.00639407	3.82541
ENSMUSG00000024659	Anxa1	annexin A1	0.39818	0.272102	0.0300725	2.98022
ENSMUSG00000022550	Adck5	aarF domain containing kinase 5	-0.586999	0.00223738	0.00592708	9.59654
ENSMUSG00000024747	Aldh1a7	aldehyde dehydrogenase family 1, subfamily A7	-2.31065	0.00125893	0.0181772	253.579
ENSMUSG00000022014	Epsti1	epithelial stromal interaction 1 (breast)	0.708115	0.176402	0.00322324	13.2071
ENSMUSG00000106069	Gm6135	prediticted gene 6135	-2.05802	0.0052724	0.0211139	15.6548
ENSMUSG00000053617	Sh3pxd2a	SH3 and PX domains 2A	-0.677819	0.103508	0.0466832	5.2665
ENSMUSG00000002342	Tmem161a	transmembrane protein 161A	1.16837	0.0161355	0.0404319	10.8817
ENSMUSG00000023030	Slc11a2	solute carrier family 11 (proton-coupled divalent metal ion transporters), member 2	0.305106	0.20311	0.034575	3.87626
ENSMUSG00000038467	Chmp4b	charged multivesicular body protein 4B	0.00593612	0.990282	0.00235261	313.967
ENSMUSG00000038037	Socs1	suppressor of cytokine signaling 1	4.92372	0.164876	0.0197857	0.672176
ENSMUSG00000074768	Bhmt	betaine-homocysteine methyltransferase	-1.55488	0.00551424	0.0209437	1462.99
ENSMUSG00000022500	Litaf	LPS-induced TN factor	0.664833	0.413865	0.00234574	35.6875
ENSMUSG00000003477	Inmt	indolethylamine N-methyltransferase	-3.00336	3.69821e-05	0.00256794	1276.68
ENSMUSG00000028066	Pmf1	polyamine-modulated factor 1	-1.52321	0.00223833	0.0117345	15.9666
ENSMUSG00000063354	Slc39a4	solute carrier family 39 (zinc transporter), member 4	-1.06599	0.0058045	0.00341683	25.9605
ENSMUSG00000039384	Dusp10	dual specificity phosphatase 10	0.636558	0.135768	0.0109964	2.02957
ENSMUSG00000030157	Clec2d	C-type lectin domain family 2, member d	1.93631	0.0480434	0.00574852	74.0298
ENSMUSG00000002346	Slc25a42	solute carrier family 25, member 42	-0.132286	0.67729	0.0119283	8.20307
ENSMUSG00000044475	Ascc1	activating signal cointegrator 1 complex subunit 1	-1.89688	0.00120675	0.0155108	15.6128
ENSMUSG00000042102	Dmgdh	dimethylglycine dehydrogenase precursor	-1.66218	0.000935688	0.0115127	154.155
ENSMUSG00000037965	Zc3h7a	zinc finger CCCH type containing 7 A	1.67442	0.00273284	0.0245578	24.9831
ENSMUSG00000087334	AW495222	expressed sequence AW495222	-2.54597	7.76368e-05	0.00429225	123.742
ENSMUSG00000004655	Aqp1	aquaporin 1	-1.40987	0.0230216	0.0395853	15.6333
ENSMUSG00000097654	Gm26714	predicted gene, 26714	-0.168513	0.648999	0.0307743	75.4218
ENSMUSG00000029101	Rgs12	regulator of G-protein signaling 12	0.487067	0.25992	0.016667	0.681886
ENSMUSG00000000682	Cd52	CD52 antigen	1.67476	0.0476569	0.00339876	7.51548
ENSMUSG00000094027	Gm21762	predicted gene, 21762	3.11704	0.0452638	0.00733964	0.422004
ENSMUSG00000094796	BC147527	cDNA sequence BC147527	3.28944	0.0769542	0.00181365	3.54506
ENSMUSG00000101904	Gm29427	predicted gene 29427	1.05515	0.000863068	0.00534925	3.99476
ENSMUSG00000100257	C4bp-ps1	complement component 4 binding protein, pseudogene 1	1.23898	0.030126	0.00689192	6.52777
ENSMUSG00000036986	Pml	promyelocytic leukemia	2.2504	0.00296366	0.00358137	4.30458
ENSMUSG00000047507	Baiap3	BAI1-associated protein 3	1.39462	0.0156011	0.0446816	1.14661
ENSMUSG00000025068	Gsto1	glutathione S-transferase omega 1	-2.34099	0.00491012	0.0293175	76.3354
ENSMUSG00000056608	Chd9	chromodomain helicase DNA binding protein 9	1.54097	0.000155678	0.017257	3.72513
ENSMUSG00000098886	Mir6385	microRNA 6385	4.10063	0.00227523	0.0315637	1.98831
ENSMUSG00000032333	Stoml1	stomatin-like 1	1.96198	0.000327258	0.000716637	2.81771
ENSMUSG00000022546	Gpt	glutamic pyruvic transaminase, soluble	-1.46251	0.000594506	0.00775402	234.541
ENSMUSG00000045502	Hcar2	hydroxycarboxylic acid receptor 2	3.95951	0.331726	0.0216576	0.131664
ENSMUSG00000063882	Uqcrh	ubiquinol-cytochrome c reductase hinge protein	-2.02547	0.00267879	0.0187374	1029.71
ENSMUSG00000033880	Lgals3bp	lectin, galactoside-binding, soluble, 3 binding protein	0.724196	0.0871143	0.0197836	34.6068
ENSMUSG00000028843	Sh3bgrl3	SH3 domain binding glutamic acid-rich protein-like 3	1.00173	0.0289394	0.0174882	13.4144
ENSMUSG00000004798	Ulk2	unc-51 like kinase 2	-1.19623	0.0104276	0.02807	12.6993
ENSMUSG00000063787	Chchd1	coiled-coil-helix-coiled-coil-helix domain containing 1	-1.65951	0.0021966	0.0227096	175.11
ENSMUSG00000047631	Apof	apolipoprotein F	0.510735	0.203152	0.00721163	919.32
ENSMUSG00000022512	Cldn1	claudin 1	-1.38874	0.00515674	0.0250836	22.4886
ENSMUSG00000025255	Zfhx4	zinc finger homeodomain 4	1.41798	0.0265617	0.0218575	1.26522
ENSMUSG00000040033	Stat2	signal transducer and activator of transcription 2	2.29831	6.57318e-05	0.00405684	45.6008
ENSMUSG00000081221	Gm14760	predicted gene 14760	-1.21353	0.00271882	0.0157365	8.53652
ENSMUSG00000036904	Fzd8	frizzled class receptor 8	-1.8589	0.00234719	0.00969811	3.00952
ENSMUSG00000038305	Spats2l	spermatogenesis associated, serine-rich 2-like	2.62488	0.0527452	0.000794908	0.662331
ENSMUSG00000106227	Gm43464	predicted gene 43464	3.24193	0.0709662	0.0184039	0.171363
ENSMUSG00000042225	Ammecr1	Alport syndrome, mental retardation, midface hypoplasia and elliptocytosis chromosomal region gene 1	1.46799	0.0525149	0.0354436	1.33487
ENSMUSG00000061882	Ccdc62	coiled-coil domain containing 62	1.82172	0.0278027	0.0231736	0.739833
ENSMUSG00000083695	Rnf138rt1	ring finger protein 138, retrogene 1	10	0.173873	0.00472945	0
ENSMUSG00000021891	Mettl6	methyltransferase like 6	0.558338	0.135597	0.00465113	11.1139
ENSMUSG00000037443	Cep85	centrosomal protein 85	1.84537	0.000172617	0.00146108	42.0694
ENSMUSG00000027602	Map1lc3a	microtubule-associated protein 1 light chain 3 alpha	-2.07889	0.0123532	0.0451247	47.4847
ENSMUSG00000017446	C1qtnf1	C1q and tumor necrosis factor related protein 1	1.55939	0.00289555	0.0024969	1.82334
ENSMUSG00000086514	Gm11747	predicted gene 11747	1.71636	0.00768075	0.00325202	1.85349
ENSMUSG00000033450	Tagap	T cell activation Rho GTPase activating protein	1.88749	0.00164433	0.0235829	4.24618
ENSMUSG00000030161	Gabarapl1	gamma-aminobutyric acid (GABA) A receptor-associated protein-like 1	-2.5422	0.00428807	0.0298924	140.91
ENSMUSG00000000915	Hip1r	huntingtin interacting protein 1 related	1.42895	0.000220638	0.0149381	16.3156
ENSMUSG00000076454	Mir762	microRNA 762	-1.86822	0.00640916	0.0490367	179.926
ENSMUSG00000029103	Lrpap1	low density lipoprotein receptor-related protein associated protein 1	-1.86338	0.00341671	0.0258447	71.1835
ENSMUSG00000085853	Gm12167	predicted gene 12167	3.36291	0.068631	0.0451457	0.186237
ENSMUSG00000085237	Gm15406	predicted gene 15406	1.44321	0.0827702	0.00804605	1.96824
ENSMUSG00000030609	Aen	apoptosis enhancing nuclease	0.371732	0.0944452	0.0225451	13.0009
ENSMUSG00000108207	1810059H22Rik	RIKEN cDNA 1810059H22 gene	1.554	0.0338201	0.0201536	1.44258
ENSMUSG00000026409	Pfkfb2	6-phosphofructo-2-kinase/fructose-2,6-biphosphatase 2	0.990816	0.164847	0.00161488	0.957931
ENSMUSG00000005836	Gata6	GATA binding protein 6	0.486618	0.0785338	0.0131004	1.81688
ENSMUSG00000071497	Nutf2-ps1	nuclear transport factor 2, pseudogene 1	1.4838	0.0246957	0.0340104	6.53891
ENSMUSG00000023033	Scn8a	sodium channel, voltage-gated, type VIII, alpha	3.40179	0.0151091	0.00364526	0.268903
ENSMUSG00000026773	Pfkfb3	6-phosphofructo-2-kinase/fructose-2,6-biphosphatase 3	1.5496	0.0578803	0.0135464	1.06105
ENSMUSG00000022679	Mpv17l	Mpv17 transgene, kidney disease mutant-like	-1.71415	0.00398227	0.0235828	10.7694
ENSMUSG00000039236	Isg20	interferon-stimulated protein	2.29727	0.0854661	0.00413779	7.31276
ENSMUSG00000046404	Yod1	YOD1 deubiquitinase	0.824387	0.0120314	0.0127528	1.16316
ENSMUSG00000064294	Aox3	aldehyde oxidase 3	-1.62024	0.00166837	0.00578063	45.9711
ENSMUSG00000030068	Gm20696	predicted gene 20696	1.11229	0.17193	0.00385143	0.777488
ENSMUSG00000093661	Eif4e3	eukaryotic translation initiation factor 4E member 3	1.5451	0.0800867	0.00101293	2.78306
ENSMUSG00000029247	Paics	phosphoribosylaminoimidazole carboxylase, phosphoribosylaminoribosylaminoimidazole, succinocarboxamide synthetase	-1.07108	0.0270805	0.0439165	76.5944
ENSMUSG00000003541	Ier3	immediate early response 3	2.30037	0.195879	0.0310178	0.716478
ENSMUSG00000028832	Stmn1	stathmin 1	-2.04664	0.0138882	0.0366926	68.3012
ENSMUSG00000030149	Klrk1	killer cell lectin-like receptor subfamily K, member 1	2.22479	0.107	0.011405	0.694335
ENSMUSG00000072949	Acot1	acyl-CoA thioesterase 1	-3.75825	0.00734516	0.0355054	40.1198
ENSMUSG00000057346	Apol9a	apolipoprotein L 9a	2.22289	0.0294166	0.00345005	348.629
ENSMUSG00000037348	Paqr7	progestin and adipoQ receptor family member VII	-1.00959	0.00635603	0.0292054	10.3208
ENSMUSG00000050014	Apol10b	apolipoprotein L 10B	5.91309	0.00192927	0.00237532	0.676392
ENSMUSG00000068246	Apol9b	apolipoprotein L 9b	1.96953	0.0306776	0.00316438	768.738
ENSMUSG00000029695	Aass	aminoadipate-semialdehyde synthase	-1.33683	0.00510659	0.0266136	74.4483
ENSMUSG00000103839	Gm37607	predicted gene, 37607	2.00284	0.0482066	0.0247054	1.97865
ENSMUSG00000016529	Il10	interleukin 10	4.45462	0.102423	0.0355054	0.0229016
ENSMUSG00000084497	Gm22107	predicted gene, 22107	2.5651	0.0652276	0.00996134	0.688231
ENSMUSG00000023034	Nr4a1	nuclear receptor subfamily 4, group A, member 1	0.811445	0.281358	0.0415957	0.370323
ENSMUSG00000064725	Snord96a	small nucleolar RNA, C/D box 96A	1.79984	0.00104843	0.0278316	78.0436
ENSMUSG00000037204	Atg101	autophagy related 101	-2.44029	1.81895e-05	0.00170878	132.925
ENSMUSG00000028163	Nfkb1	nuclear factor of kappa light polypeptide gene enhancer in B cells 1, p105	0.913732	0.00287339	0.0146917	1.9688
ENSMUSG00000051735	Rinl	Ras and Rab interactor-like	1.57453	0.0182532	0.00793943	1.10336
ENSMUSG00000059714	Flot1	flotillin 1	0.347504	0.563294	0.0130965	32.4704
ENSMUSG00000046879	Irgm1	immunity-related GTPase family M member 1	1.09486	0.0186833	0.0071518	26.1681
ENSMUSG00000058163	Gm5431	predicted gene 5431	2.20133	0.0994694	0.000610935	0.384011
ENSMUSG00000048852	Gm12185	predicted gene 12185	4.2577	0.00181109	0.000794908	3.35779
ENSMUSG00000078153	Psme2b	protease (prosome, macropain) activator subunit 2B	0.519562	0.191964	0.00752943	27.637
ENSMUSG00000027605	Acss2	acyl-CoA synthetase short-chain family member 2	-1.40142	0.0209916	0.04119	20.7261
ENSMUSG00000072946	Ptgr2	prostaglandin reductase 2	-1.60834	0.00651257	0.0467111	26.1608
ENSMUSG00000016526	Dyrk3	dual-specificity tyrosine-(Y)-phosphorylation regulated kinase 3	1.5618	0.185626	0.0193703	0.301889
ENSMUSG00000071715	Ncf4	neutrophil cytosolic factor 4	1.83611	0.0808869	0.00811712	2.13615
ENSMUSG00000086529	Acss2os	acyl-CoA synthetase short-chain family member 2, opposite strand	-1.32015	0.02928	0.0193577	17.3159
ENSMUSG00000033594	Spata2l	spermatogenesis associated 2-like	-0.532098	0.0324152	0.0133921	10.6786
ENSMUSG00000040328	Olfr56	olfactory receptor 56	2.64998	0.00141078	0.00791124	0.731419
ENSMUSG00000078922	Tgtp1	T cell specific GTPase 1	4.60918	2.90434e-06	0.00103988	11.2649
ENSMUSG00000069892	9930111J21Rik2	RIKEN cDNA 9930111J21 gene 2	2.58217	0.00152962	0.00264664	1.55623
ENSMUSG00000086289	Gm16933	predicted gene, 16933	0.0357221	0.887047	0.0431993	1.52165
ENSMUSG00000078921	Tgtp2	T cell specific GTPase 2	4.81206	0.0217398	0.000825603	6.77556
ENSMUSG00000022548	Apod	apolipoprotein D	0.792642	0.355854	0.0191869	0.0417715
ENSMUSG00000046598	Bdh1	3-hydroxybutyrate dehydrogenase, type 1	-1.39519	0.00557185	0.0190924	138.298
ENSMUSG00000031557	Plekha2	pleckstrin homology domain-containing, family A (phosphoinositide binding specific) member 2	0.108741	0.658676	0.0304897	1.05059
ENSMUSG00000035585	Tsen34	tRNA splicing endonuclease subunit 34	-1.95574	0.00272401	0.0256449	19.1273
ENSMUSG00000020137	Thap2	THAP domain containing, apoptosis associated protein 2	0.524207	0.385499	0.0473994	1.6529
ENSMUSG00000056973	Ces1d	carboxylesterase 1D	-2.76813	0.010171	0.0413598	453.152
ENSMUSG00000037266	Rsrp1	arginine/serine rich protein 1	1.4333	0.000688251	0.0133921	109.1
ENSMUSG00000038742	Angptl6	angiopoietin-like 6	1.51672	0.0200014	0.0299036	220.479
ENSMUSG00000044986	Tst	thiosulfate sulfurtransferase, mitochondrial	-1.45647	0.0026492	0.0150872	307.546
ENSMUSG00000061959	Ces1e	carboxylesterase 1E	-1.44707	0.0147921	0.029747	115.033
ENSMUSG00000031725	Ces1f	carboxylesterase 1F	-1.8797	0.00046478	0.00591589	226.839
ENSMUSG00000030178	Klra13-ps	killer cell lectin-like receptor subfamily A, member 13, pseudogene	5.57707	0.00688214	0.0259139	0.0462137
ENSMUSG00000023043	Krt18	keratin 18	1.46516	0.0824718	0.010397	644.375
ENSMUSG00000030187	Klra2	killer cell lectin-like receptor, subfamily A, member 2	1.18856	0.0148558	0.0280885	2.03582
ENSMUSG00000024981	Acsl5	acyl-CoA synthetase long-chain family member 5	-2.10635	0.000675425	0.00997099	283.607
ENSMUSG00000016942	Tmprss6	transmembrane serine protease 6	-1.20978	0.0102101	0.0332185	87.1141
ENSMUSG00000057074	Ces1g	carboxylesterase 1G	-2.13311	0.000294626	0.00224877	250.537
ENSMUSG00000023791	Pigx	phosphatidylinositol glycan anchor biosynthesis, class X	-2.00148	0.00270789	0.0318663	6.45759
ENSMUSG00000106334	Gm43549	predicted gene 43549	3.14265	0.0620142	0.00383388	0.292571
ENSMUSG00000033220	Rac2	Rac family small GTPase 2	1.41158	0.0541755	0.00363646	1.87479
ENSMUSG00000018008	Cyth4	cytohesin 4	1.13529	0.00777768	0.0295989	8.25916
ENSMUSG00000021822	Plau	plasminogen activator, urokinase	0.676842	0.368465	0.0149085	0.570404
ENSMUSG00000061778	Mospd2	motile sperm domain containing 2	-1.43663	0.0108472	0.0312166	4.94112
ENSMUSG00000058818	Pirb	paired Ig-like receptor B	1.49849	0.0277231	0.00548125	2.86843
ENSMUSG00000029499	Pxmp2	peroxisomal membrane protein 2	-1.44016	0.00499498	0.0241556	218.94
ENSMUSG00000030790	Adm	adrenomedullin	0.367184	0.588352	0.0313137	2.59776
ENSMUSG00000081665	Gm15922	predicted gene 15922	-0.0423739	0.894329	0.0229609	0.690211
ENSMUSG00000035578	Iqcg	IQ motif containing G	-1.38215	0.000493478	0.0201507	2.7513
ENSMUSG00000013974	Mcemp1	mast cell expressed membrane protein 1	2.93635	0.140495	0.0188834	0.307835
ENSMUSG00000023044	Csad	cysteine sulfinic acid decarboxylase	-0.945211	0.0124554	0.00698479	69.209
ENSMUSG00000028159	Dapp1	dual adaptor for phosphotyrosine and 3-phosphoinositides 1	0.650096	0.102347	0.00548335	0.725763
ENSMUSG00000031762	Mt2	metallothionein 2	4.77431	0.209996	0.000716637	33.6342
ENSMUSG00000031765	Mt1	metallothionein 1	3.33258	0.213887	0.000610935	40.3895
ENSMUSG00000043467	Zbtb37	zinc finger and BTB domain containing 37	1.67137	0.0246142	0.0362326	5.76399
ENSMUSG00000029781	Fkbp9	FK506 binding protein 9	-1.30958	0.00214483	0.0242167	12.3749
ENSMUSG00000002274	Metrn	meteorin, glial cell differentiation regulator	-1.28898	0.0439623	0.0353111	2.54509
ENSMUSG00000022817	Itgb5	integrin beta 5	-1.25462	0.00260536	0.00791124	23.4064
ENSMUSG00000001750	Tcirg1	T cell, immune regulator 1, ATPase, H+ transporting, lysosomal V0 protein A3	2.99073	0.000214069	0.00235383	12.8064
ENSMUSG00000054364	Rhob	ras homolog family member B	0.239279	0.632602	0.0205162	7.30769
ENSMUSG00000024885	Aldh3b1	aldehyde dehydrogenase 3 family, member B1	1.19046	0.0259474	0.016667	4.29273
ENSMUSG00000036908	Unc93b1	unc-93 homolog B1, TLR signaling regulator	0.864553	0.0435	0.00539958	32.6128
ENSMUSG00000029780	Nt5c3	5'-nucleotidase, cytosolic III	0.272612	0.711388	0.00683163	5.7671
ENSMUSG00000024866	Acy3	aspartoacylase (aminoacylase) 3	-1.47203	0.00293525	0.0194792	46.1665
ENSMUSG00000086107	Gm16312	predicted gene 16312	-1.43137	0.00681556	0.0447395	86.7754
ENSMUSG00000055301	Adh7	alcohol dehydrogenase 7 (class IV), mu or sigma polypeptide	1.05955	0.0133962	0.0448213	10.5109
ENSMUSG00000028494	Plin2	perilipin 2	-1.94156	0.00486206	0.0363835	158.727
ENSMUSG00000037916	Ndufv1	NADH:ubiquinone oxidoreductase core subunit V1	-1.98703	0.00775589	0.0382648	81.3845
ENSMUSG00000021770	Samd8	sterile alpha motif domain containing 8	-1.3147	0.00596277	0.0330095	6.1971
ENSMUSG00000024065	Ehd3	EH-domain containing 3	-1.51682	0.00690339	0.0156461	39.1011
ENSMUSG00000108112	Gm45193	predicted gene 45193	3.6381	0.0070179	0.000610935	3.31432
ENSMUSG00000006378	Gcat	glycine C-acetyltransferase (2-amino-3-ketobutyrate-coenzyme A ligase)	-0.882061	0.0240835	0.0153888	22.9764
ENSMUSG00000116378	Gcat	glycine C-acetyltransferase (2-amino-3-ketobutyrate-coenzyme A ligase)	-0.882061	0.0240835	0.0153888	22.9764
ENSMUSG00000049858	Suox	sulfite oxidase	-2.66232	0.00199214	0.026119	44.8893
ENSMUSG00000000711	Rab5b	RAB5B, member RAS oncogene family	-1.64387	0.00645328	0.0431061	18.6648
ENSMUSG00000074207	Adh1	alcohol dehydrogenase 1 (class I)	-1.33274	0.00426501	0.0224753	2163.75
ENSMUSG00000089635	Gm16559	predicted gene 16559	-2.74054	0.00843485	0.0499884	564.26
ENSMUSG00000024851	Pitpnm1	phosphatidylinositol transfer protein, membrane-associated 1	1.65699	0.000767973	0.0119258	0.629894
ENSMUSG00000029798	Herc6	hect domain and RLD 6	3.38617	0.00213666	0.000825603	2.48161
ENSMUSG00000030800	Prss8	protease, serine 8 (prostasin)	-0.898297	0.00840137	0.0104564	2.24573
ENSMUSG00000078920	Ifi47	interferon gamma inducible protein 47	2.59878	0.0442308	0.000959557	7.64184
ENSMUSG00000043162	Pyurf	Pigy upstream reading frame	-1.15872	2.14377e-05	0.00399726	54.5711
ENSMUSG00000037139	Myom3	myomesin family, member 3	-2.60327	0.00194423	0.0458488	0.786297
ENSMUSG00000089875	Etohd2	ethanol decreased 2	0.904103	0.0244581	0.00101293	7.83975
ENSMUSG00000017453	Pipox	pipecolic acid oxidase	-0.644868	0.00303062	0.00789354	136.848
ENSMUSG00000078650	G6pc	glucose-6-phosphatase, catalytic	-2.95156	0.00872209	0.0335328	153.824
ENSMUSG00000045826	Ptprcap	protein tyrosine phosphatase, receptor type, C polypeptide-associated protein	1.31062	0.2737	0.0196387	2.56117
ENSMUSG00000020585	Laptm4a	lysosomal-associated protein transmembrane 4A	-0.103388	0.748216	0.00104819	81.0224
ENSMUSG00000092368	A930015D03Rik	RIKEN cDNA A930015D03 gene	3.29638	0.0967956	0.0385964	3.88763
ENSMUSG00000053835	H2-T24	histocompatibility 2, T region locus 24	2.33231	0.000463773	0.00593155	5.06318
ENSMUSG00000024066	Xdh	xanthine dehydrogenase	1.15558	0.00739113	0.0399361	26.0906
ENSMUSG00000089956	Gm16553	predicted gene 16553	-1.4758	0.00488572	0.0284607	32.196
ENSMUSG00000101514	Gm5524	predicted gene 5524	-0.769496	0.0250604	0.0259863	11.6136
ENSMUSG00000088025	Rprl3	ribonuclease P RNA-like 3	0	--	0.016667	0
ENSMUSG00000034422	Parp14	poly (ADP-ribose) polymerase family, member 14	3.27621	0.00302756	0.000699766	6.77019
ENSMUSG00000049502	Dtx3l	deltex 3-like, E3 ubiquitin ligase	1.04417	0.010172	0.012416	13.2098
ENSMUSG00000022906	Parp9	poly (ADP-ribose) polymerase family, member 9	1.07632	0.00713305	0.0104564	25.1724
ENSMUSG00000102059	Gm20257	predicted gene, 20257	1.63101	0.0513318	0.02807	8.76154
ENSMUSG00000042349	Ikbke	inhibitor of kappaB kinase epsilon	1.28387	0.000568191	0.0229032	5.22831
ENSMUSG00000050345	4930486L24Rik	RIKEN cDNA 4930486L24 gene	1.22184	0.170345	0.0119283	0.749989
ENSMUSG00000074874	Ctla2b	cytotoxic T lymphocyte-associated protein 2 beta	1.35682	0.00357361	0.0243633	17.8426
ENSMUSG00000067212	H2-T23	histocompatibility 2, T region locus 23	0.986444	0.127848	0.00207999	159.232
ENSMUSG00000044258	Ctla2a	cytotoxic T lymphocyte-associated protein 2 alpha	1.38533	0.00531396	0.0166997	32.561
ENSMUSG00000059657	Stfa2l1	stefin A2 like 1	2.06636	0.180176	0.0294483	0.428666
ENSMUSG00000010358	Ifi35	interferon-induced protein 35	1.91764	0.0429122	0.00399214	54.7586
ENSMUSG00000086347	Gm11626	predicted gene 11626	1.26873	0.0260368	0.00101293	33.5601
ENSMUSG00000074151	Nlrc5	NLR family, CARD domain containing 5	3.31371	0.000696252	0.00399726	3.43701
ENSMUSG00000022902	Stfa2	stefin A2	10	0.00605254	0.000794908	0
ENSMUSG00000056116	H2-T22	histocompatibility 2, T region locus 22	0.596951	0.394296	0.000716637	79.3334
ENSMUSG00000072625	Gdf2	growth differentiation factor 2	-0.72454	0.0437391	0.0176633	7.11522
ENSMUSG00000022901	Cd86	CD86 antigen	0.951068	0.244314	0.0190268	1.96513
ENSMUSG00000027559	Car3	carbonic anhydrase 3	-2.10082	0.00103808	0.00743259	684.397
ENSMUSG00000001313	Rnd2	Rho family GTPase 2	-1.71542	0.00574174	0.0318663	17.8563
ENSMUSG00000011267	Zfp296	zinc finger protein 296	1.83298	0.0634162	0.00743628	1.4299
ENSMUSG00000070327	Rnf213	ring finger protein 213	3.63685	1.59534e-06	0.000716637	3.73392
ENSMUSG00000000957	Mmp14	matrix metallopeptidase 14 (membrane-inserted)	0.966777	0.00175214	0.00645198	20.1114
ENSMUSG00000092274	Neat1	nuclear paraspeckle assembly transcript 1 (non-protein coding)	1.57623	0.00578424	0.0375075	19.0975
ENSMUSG00000020576	Nbas	neuroblastoma amplified sequence	1.00882	0.0484085	0.0181772	3.4349
ENSMUSG00000051906	Cd209f	CD209f antigen	-2.40856	0.0163224	0.0474442	2.76816
ENSMUSG00000030793	Pycard	PYD and CARD domain containing	1.8203	0.0763287	0.0018327	1.21212
ENSMUSG00000108353	Gm45205	predicted gene 45205	1.50026	0.0793596	0.010397	0.745169
ENSMUSG00000064816	Gm22357	predicted gene, 22357	2.17764	0.0233542	0.0262473	134.905
ENSMUSG00000065735	Snord80	small nucleolar RNA, C/D box 80	2.8125	0.0014782	0.0213992	13.4416
ENSMUSG00000065228	Gm25789	predicted gene, 25789	2.65641	0.0190236	0.036502	8.49687
ENSMUSG00000009035	Tmem184b	transmembrane protein 184b	0.24381	0.268957	0.00539958	3.60237
ENSMUSG00000037405	Icam1	intercellular adhesion molecule 1	1.71985	0.0401374	0.000610935	7.86796
ENSMUSG00000025351	Cd63	CD63 antigen	0.862107	0.313646	0.00823016	26.047
ENSMUSG00000011148	Adssl1	adenylosuccinate synthetase like 1	-1.47749	0.00901128	0.0459634	15.9563
ENSMUSG00000049775	Tmsb4x	thymosin, beta 4, X chromosome	0.863268	0.163923	0.00987559	104.853
ENSMUSG00000022177	Haus4	HAUS augmin-like complex, subunit 4	-2.00125	0.000731393	0.00804605	18.0379
ENSMUSG00000015340	Cybb	cytochrome b-245, beta polypeptide	0.614875	0.160454	0.0134616	4.50466
ENSMUSG00000083911	Gm4342	predicted gene 4342	1.94739	0.0404818	0.0312851	0.921246
ENSMUSG00000032456	Nmnat3	nicotinamide nucleotide adenylyltransferase 3	-0.683548	0.01275	0.0165445	3.0086
ENSMUSG00000031176	Dynlt3	dynein light chain Tctex-type 3	-1.8611	0.00585721	0.0445433	38.316
ENSMUSG00000046402	Rbp1	retinol binding protein 1, cellular	-1.13857	0.00843476	0.0131004	167.557
ENSMUSG00000082896	Gm5844	predicted gene 5844	2.84453	0.050015	0.020726	36.8049
ENSMUSG00000028059	Arhgef2	rho/rac guanine nucleotide exchange factor (GEF) 2	1.71792	0.00355876	0.00749602	2.08485
ENSMUSG00000007872	Id3	inhibitor of DNA binding 3	1.12289	0.388713	0.0276489	19.2861
ENSMUSG00000027611	Procr	protein C receptor, endothelial	2.70796	0.037035	0.00689192	0.808776
ENSMUSG00000002804	Nudt14	nudix (nucleoside diphosphate linked moiety X)-type motif 14	-1.10246	0.0273431	0.0187397	26.0856
ENSMUSG00000102282	A930032L01Rik	RIKEN cDNA A930032L01 gene	10	0.0237634	0.0458756	0
ENSMUSG00000036995	Asap3	ArfGAP with SH3 domain, ankyrin repeat and PH domain 3	2.29558	0.00487419	0.00315659	6.01672
ENSMUSG00000092365	BC023719	cDNA sequence BC023719	2.01328	0.188148	0.0181423	0.28384
ENSMUSG00000052688	Rab7b	RAB7B, member RAS oncogene family	1.68286	0.154696	0.00954011	0.468003
ENSMUSG00000079491	H2-T10	histocompatibility 2, T region locus 10	1.95269	0.0881647	0.00325202	2.22315
ENSMUSG00000092277	Gm19684	predicted gene, 19684	1.83245	0.0030086	0.0119283	0.739307
ENSMUSG00000073980	Gm9574	predicted gene 9574	2.90171	0.014123	0.013255	1.1437
ENSMUSG00000086754	Gm16098	predicted gene 16098	0.679979	0.164326	0.0229032	6.67624
ENSMUSG00000001604	Tcea3	transcription elongation factor A (SII), 3	-0.756546	0.0120298	0.0278263	381.003
ENSMUSG00000099101	Mir7653	microRNA 7653	-1.06732	0.0128384	0.00659144	97.1913
ENSMUSG00000097691	9030616G12Rik	RIKEN cDNA 9030616G12 gene	-2.14199	0.00826873	0.036765	14.7211
ENSMUSG00000085569	Gm12602	predicted gene 12602	-0.530918	0.366965	0.0255747	2.3746
ENSMUSG00000039699	Batf2	basic leucine zipper transcription factor, ATF-like 2	1.62759	0.0954662	0.0177604	2.02345
ENSMUSG00000031980	Agt	angiotensinogen (serpin peptidase inhibitor, clade A, member 8)	-1.58523	0.0108413	0.0454343	980.401
ENSMUSG00000047810	Ccdc88b	coiled-coil domain containing 88B	2.39866	0.00114665	0.0340104	2.91201
ENSMUSG00000027580	Helz2	helicase with zinc finger 2, transcriptional coactivator	2.34093	0.00439326	0.00153282	9.61911
ENSMUSG00000097101	1810034E14Rik	RIKEN cDNA 1810034E14 gene	-2.00356	0.00998885	0.0432294	33.3828
ENSMUSG00000075704	Txnrd2	thioredoxin reductase 2	-1.0284	0.0210903	0.0435662	10.5048
ENSMUSG00000023832	Acat2	acetyl-Coenzyme A acetyltransferase 2	-1.01761	0.00969279	0.0263239	54.423
ENSMUSG00000043068	Fam89a	family with sequence similarity 89, member A	-0.574311	0.0390872	0.0262979	4.57798
ENSMUSG00000028680	Plk3	polo like kinase 3	1.43205	0.00179682	0.00779457	8.95306
ENSMUSG00000021508	Cxcl14	chemokine (C-X-C motif) ligand 14	0.77382	0.0993611	0.0273404	1.10889
ENSMUSG00000050994	Adgb	androglobin	2.26891	0.00376099	0.0332185	3.38171
ENSMUSG00000024965	Fermt3	fermitin family member 3	1.31383	0.00328801	0.0188527	4.46195
ENSMUSG00000055541	Lair1	leukocyte-associated Ig-like receptor 1	1.19456	0.00618318	0.0153436	0.992763
ENSMUSG00000050332	Amer1	APC membrane recruitment 1	1.58955	0.0589327	0.0121313	6.12655
ENSMUSG00000036362	P2ry13	purinergic receptor P2Y, G-protein coupled 13	0.764789	0.286184	0.0141971	1.12777
ENSMUSG00000031173	Otc	ornithine transcarbamylase	-1.32601	0.00587765	0.0279017	322.936
ENSMUSG00000042770	Hebp1	heme binding protein 1	-1.75152	0.000543829	0.0109719	230.16
ENSMUSG00000002983	Relb	avian reticuloendotheliosis viral (v-rel) oncogene related B	1.60536	0.130552	0.0284528	0.588231
ENSMUSG00000062683	Atp5g2	ATP synthase, H+ transporting, mitochondrial F0 complex, subunit C2 (subunit 9)	-1.61035	0.00166578	0.020333	33.2862
ENSMUSG00000024177	Nme4	NME/NM23 nucleoside diphosphate kinase 4	-1.95739	0.00552322	0.00472945	4.12879
ENSMUSG00000029521	Chek2	checkpoint kinase 2	-1.01417	0.013149	0.0333281	1.06607
ENSMUSG00000027761	Aadac	arylacetamide deacetylase	-1.41395	0.00027282	0.0051903	218.232
ENSMUSG00000057421	Las1l	LAS1-like (S. cerevisiae)	-1.38717	0.00167323	0.0265509	64.0454
ENSMUSG00000027762	Sucnr1	succinate receptor 1	-2.53537	0.000246252	0.00656021	3.92737
ENSMUSG00000009585	Apobec3	apolipoprotein B mRNA editing enzyme, catalytic polypeptide 3	2.47832	0.0462478	0.0100791	0.695509
ENSMUSG00000024181	Mrpl28	mitochondrial ribosomal protein L28	-1.5286	0.00229798	0.0190351	44.5936
ENSMUSG00000078122	F630028O10Rik	RIKEN cDNA F630028O10 gene	1.54638	0.000277591	0.00780179	0.534706
ENSMUSG00000076066	Mir223	microRNA 223	1.27504	0.00667942	0.0493885	5.20026
ENSMUSG00000044206	Vsig4	V-set and immunoglobulin domain containing 4	-1.42856	0.00210607	0.00858922	16.8407
ENSMUSG00000029068	Ccnl2	cyclin L2	2.17819	0.00581501	0.0314866	59.1626
ENSMUSG00000098066	Gm26944	predicted gene, 26944	1.1349	0.00289691	0.0455858	21.6944
ENSMUSG00000046417	Lrrc75a	leucine rich repeat containing 75A	3.02845	0.0290553	0.0263978	0.289823
ENSMUSG00000100162	Gm20687	predicted gene 20687	2.2901	0.114413	0.00469162	3.62489
ENSMUSG00000041328	Pcf11	PCF11 cleavage and polyadenylation factor subunit	1.1467	0.0113739	0.0457311	7.04947
ENSMUSG00000060036	Rpl3	ribosomal protein L3	-1.48828	0.00830696	0.0475307	580.43
ENSMUSG00000040721	Zfhx2	zinc finger homeobox 2	1.94894	0.00488212	0.00534925	1.10537
ENSMUSG00000034947	Tmem106a	transmembrane protein 106A	1.78852	0.016937	0.0433138	3.4048
ENSMUSG00000077734	Snord83b	small nucleolar RNA, C/D box 83B	3.67651	0.0252707	0.0162742	1.32393
ENSMUSG00000002985	Apoe	apolipoprotein E	-1.59878	0.000865158	0.00841892	54826.2
ENSMUSG00000042406	Atf4	activating transcription factor 4	1.38449	0.0455579	0.0473994	342.089
ENSMUSG00000010362	Rdm1	RAD52 motif 1	-1.74102	0.0186683	0.0451247	6.57029
ENSMUSG00000034936	Arl4d	ADP-ribosylation factor-like 4D	-1.83446	0.00593804	0.0193951	76.7354
ENSMUSG00000030786	Itgam	integrin alpha M	1.55418	0.00247187	0.0290742	1.1027
ENSMUSG00000006386	Tek	TEK receptor tyrosine kinase	-0.396438	0.120456	0.0281847	3.46402
ENSMUSG00000045455	Gm9797	predicted pseudogene 9797	-2.09833	0.000216527	0.00746212	26.4703
ENSMUSG00000023073	Slc10a2	solute carrier family 10, member 2	0.170466	0.697913	0.0260652	15.5467
ENSMUSG00000039232	Stx11	syntaxin 11	2.45041	0.0337358	0.0177218	0.399708
ENSMUSG00000089197	Gm25767	predicted gene, 25767	1.04736	0.0255279	0.00578063	28.7336
ENSMUSG00000052684	Jun	jun proto-oncogene	1.36165	0.260982	0.00500786	12.0049
ENSMUSG00000005881	Ergic3	ERGIC and golgi 3	-1.20225	0.00822073	0.0495488	54.8923
ENSMUSG00000036885	Arhgef26	Rho guanine nucleotide exchange factor (GEF) 26	0.609265	0.311161	0.0369574	3.491
ENSMUSG00000031851	Ntpcr	nucleoside-triphosphatase, cancer-related	-1.04648	0.00569958	0.0321517	7.29375
ENSMUSG00000037202	Prf1	perforin 1 (pore forming protein)	1.49231	0.395103	0.0286081	0.115613
ENSMUSG00000026630	Batf3	basic leucine zipper transcription factor, ATF-like 3	1.62705	0.00764361	0.0083378	5.95367
ENSMUSG00000009772	Nuak2	NUAK family, SNF1-like kinase, 2	1.42896	0.000119627	0.00917834	2.47723
ENSMUSG00000028542	Slc6a9	solute carrier family 6 (neurotransmitter transporter, glycine), member 9	0.238603	0.603909	0.0205684	3.98319
ENSMUSG00000020089	Ppa1	pyrophosphatase (inorganic) 1	-0.636662	0.172831	0.0212367	201.316
ENSMUSG00000026728	Vim	vimentin	0.917019	0.209575	0.0178825	19.5928
ENSMUSG00000036620	Mgat4b	mannoside acetylglucosaminyltransferase 4, isoenzyme B	-0.96107	0.00201981	0.0072209	16.7353
ENSMUSG00000048826	Dact2	dishevelled-binding antagonist of beta-catenin 2	-0.983366	0.00738388	0.00917767	11.2571
ENSMUSG00000026628	Atf3	activating transcription factor 3	2.28763	0.137256	0.015313	2.52164
ENSMUSG00000016206	H2-M3	histocompatibility 2, M region locus 3	0.60377	0.0667974	0.00826051	4.28446
ENSMUSG00000023886	Smoc2	SPARC related modular calcium binding 2	-1.59961	0.0110176	0.0413598	9.46875
ENSMUSG00000078588	Ccdc24	coiled-coil domain containing 24	0.291587	0.576707	0.0252344	4.00334
ENSMUSG00000024078	Ttc27	tetratricopeptide repeat domain 27	-1.68412	0.0062857	0.029887	7.85251
ENSMUSG00000037499	Nenf	neuron derived neurotrophic factor	-1.25178	0.0148208	0.0319377	28.1851
ENSMUSG00000063275	Hacd1	3-hydroxyacyl-CoA dehydratase 1	-1.66911	0.00338724	0.0363169	12.5967
ENSMUSG00000020829	Slc46a1	solute carrier family 46, member 1	-1.28949	0.00250178	0.00316438	9.89872
ENSMUSG00000070407	Hs3st3b1	heparan sulfate (glucosamine) 3-O-sulfotransferase 3B1	-1.14873	0.0053141	0.0326825	19.6673
ENSMUSG00000025647	Shisa5	shisa family member 5	1.54243	0.0722313	0.000716637	5.17581
ENSMUSG00000058806	Col13a1	collagen, type XIII, alpha 1	-0.38556	0.290592	0.0420781	6.05774
ENSMUSG00000025037	Maoa	monoamine oxidase A	-1.94261	0.00199056	0.0300725	10.1606
ENSMUSG00000049734	Trex1	three prime repair exonuclease 1	2.31547	0.0769548	0.0128097	6.56936
ENSMUSG00000046687	Gm5424	predicted gene 5424	-3.00147	0.00437022	0.0276489	87.2588
ENSMUSG00000022471	Xrcc6	X-ray repair complementing defective repair in Chinese hamster cells 6	-1.85531	0.00293976	0.0299036	19.3313
ENSMUSG00000057103	Nat8f1	N-acetyltransferase 8 (GCN5-related) family member 1	-0.976976	0.018573	0.0458756	90.281
ENSMUSG00000055737	Ghr	growth hormone receptor	-1.03862	0.000582267	0.00783304	60.7083
ENSMUSG00000079197	Psme2	proteasome (prosome, macropain) activator subunit 2 (PA28 beta)	0.8901	0.125345	0.00224877	163.966
ENSMUSG00000014773	Dll1	delta like canonical Notch ligand 1	1.22699	0.00283045	0.0167445	2.3694
ENSMUSG00000003420	Fcgrt	Fc fragment of IgG receptor and transporter	-1.96953	0.00143237	0.0177189	89.0288
ENSMUSG00000091367	Gm17711	predicted gene, 17711	0.986066	0.0257212	0.00435328	2.36669
ENSMUSG00000045842	Tgif2-ps2	TGFB-induced factor homeobox 2, pseudogene 2	2.82373	0.0152933	0.0240593	0.328922
ENSMUSG00000047098	Rnf31	ring finger protein 31	1.84363	0.000250547	0.00804605	4.24197
ENSMUSG00000090165	Ugt1a10	UDP glycosyltransferase 1 family, polypeptide A10	-1.64538	0.00641309	0.0469172	188.461
ENSMUSG00000002325	Irf9	interferon regulatory factor 9	1.4969	0.00157476	0.00662418	13.0848
ENSMUSG00000089675	Ugt1a8	UDP glucuronosyltransferase 1 family, polypeptide A8	-1.64698	0.00633925	0.046645	191.743
ENSMUSG00000041954	Tnfrsf18	tumor necrosis factor receptor superfamily, member 18	1.33899	0.0261548	0.0281155	1.25122
ENSMUSG00000054226	Tprkb	Tp53rk binding protein	-0.810734	0.000971156	0.0105512	31.3622
ENSMUSG00000017309	Cd300lg	CD300 molecule like family member G	-0.66877	0.11848	0.0303506	2.96296
ENSMUSG00000019850	Tnfaip3	tumor necrosis factor, alpha-induced protein 3	2.92357	0.0172883	0.00113106	0.292784
ENSMUSG00000090124	Ugt1a7c	UDP glucuronosyltransferase 1 family, polypeptide A7C	-1.66475	0.00730894	0.049787	104.499
ENSMUSG00000031792	Usb1	U6 snRNA biogenesis 1	1.23226	0.0760657	0.0129609	4.58126
ENSMUSG00000053175	Bcl3	B cell leukemia/lymphoma 3	1.77569	0.121892	0.00437305	15.3219
ENSMUSG00000031790	Mmp15	matrix metallopeptidase 15	-0.910884	0.0142	0.0154575	13.8372
ENSMUSG00000087206	Gm16175	predicted gene 16175	1.49922	0.166471	0.033554	10.4111
ENSMUSG00000023070	Rgn	regucalcin	-1.47589	0.00968656	0.0498134	887.127
ENSMUSG00000090145	Ugt1a6b	UDP glucuronosyltransferase 1 family, polypeptide A6B	-1.63695	0.00678803	0.0484719	181.845
ENSMUSG00000062944	9130023H24Rik	RIKEN cDNA 9130023H24 gene	1.02086	0.00423043	0.00954168	1.08735
ENSMUSG00000092463	Gm20489	predicted gene 20489	1.84301	0.0446872	0.00872514	1.56307
ENSMUSG00000031304	Il2rg	interleukin 2 receptor, gamma chain	1.95041	0.0708323	0.00378308	1.24627
ENSMUSG00000054545	Ugt1a6a	UDP glucuronosyltransferase 1 family, polypeptide A6A	-1.28492	0.00824695	0.0381099	107.869
ENSMUSG00000105504	Gbp5	guanylate binding protein 5	3.0386	0.0163826	0.00234683	1.20533
ENSMUSG00000022575	Gsdmd	gasdermin D	1.34458	0.0547682	0.00148633	32.5115
ENSMUSG00000090171	Ugt1a2	UDP glucuronosyltransferase 1 family, polypeptide A2	-1.64539	0.00635346	0.046645	193.123
ENSMUSG00000040253	Gbp7	guanylate binding protein 7	3.31661	1.43961e-06	0.0154575	5.15891
ENSMUSG00000105338	Gm43802	predicted gene 43802	3.08165	0.00122872	0.0133921	8.74321
ENSMUSG00000033486	Catsper2	cation channel, sperm associated 2	1.48382	0.0306514	0.0352792	1.95105
ENSMUSG00000030541	Idh2	isocitrate dehydrogenase 2 (NADP+), mitochondrial	-1.9346	0.00340888	0.0317964	145.499
ENSMUSG00000082651	Gm14001	predicted gene 14001	2.18426	0.0872291	0.0179278	0.460967
ENSMUSG00000057530	Ece1	endothelin converting enzyme 1	-1.56186	1.90074e-05	0.00405684	199.818
ENSMUSG00000028268	Gbp3	guanylate binding protein 3	3.18128	0.0117132	0.00791056	61.3926
ENSMUSG00000036390	Gadd45a	growth arrest and DNA-damage-inducible 45 alpha	1.17822	0.0447401	0.0333052	6.51412
ENSMUSG00000040264	Gbp2b	guanylate binding protein 2b	2.07255	0.000244434	0.0127235	5.90409
ENSMUSG00000087231	E230016M11Rik	RIKEN cDNA E230016M11 gene	1.27893	0.0115811	0.0260173	0.770095
ENSMUSG00000042249	Grk3	G protein-coupled receptor kinase 3	1.56648	0.0360726	0.0466043	1.6802
ENSMUSG00000028270	Gbp2	guanylate binding protein 2	2.88268	0.132045	0.000716637	8.2064
ENSMUSG00000028051	Hcn3	hyperpolarization-activated, cyclic nucleotide-gated K+ 3	-0.949533	0.00471785	0.013445	47.1625
ENSMUSG00000028565	Nfia	nuclear factor I/A	1.19394	0.0530987	0.0133782	3.58453
ENSMUSG00000040213	Kyat3	kynurenine aminotransferase 3	-1.4563	0.0029134	0.0332185	30.9938
ENSMUSG00000031669	Gins3	GINS complex subunit 3 (Psf3 homolog)	1.07978	0.0259462	0.0119283	2.82386
ENSMUSG00000065818	Snord35a	small nucleolar RNA, C/D box 35A	2.56142	3.9636e-05	0.028172	57.467
ENSMUSG00000065878	Snord34	small nucleolar RNA, C/D box 34	3.26967	0.00612046	0.0391357	6.99019
ENSMUSG00000040181	Fmo1	flavin containing monooxygenase 1	-1.50037	0.00292316	0.0200067	94.9095
ENSMUSG00000006398	Cdc20	cell division cycle 20	-1.71663	0.0123811	0.0119283	3.15958
ENSMUSG00000001131	Timp1	tissue inhibitor of metalloproteinase 1	3.44905	0.0356147	0.00917834	0.264485
ENSMUSG00000032089	Il10ra	interleukin 10 receptor, alpha	1.01415	0.00204179	0.0130334	3.58575
ENSMUSG00000041936	Agrn	agrin	2.27972	0.0079638	0.00829604	3.09933
ENSMUSG00000022565	Plec	plectin	1.84666	0.030049	0.00804605	3.87082
ENSMUSG00000035713	Usp35	ubiquitin specific peptidase 35	2.05956	0.00802457	0.0149085	0.648236
ENSMUSG00000054737	Zfp182	zinc finger protein 182	1.72725	0.00510213	0.0496522	2.00195
ENSMUSG00000097705	Gm26740	predicted gene, 26740	2.4021	0.0503034	0.0255452	1.99459
ENSMUSG00000078452	Raet1d	retinoic acid early transcript delta	-2.40632	0.00258521	0.01654	3.85994
ENSMUSG00000002227	Mov10	Mov10 RISC complex RNA helicase	1.7407	0.0271152	0.00917834	3.82417
ENSMUSG00000017677	Wsb1	WD repeat and SOCS box-containing 1	1.69398	0.00299047	0.0119283	9.55146
ENSMUSG00000080316	Spaca6	sperm acrosome associated 6	1.63836	0.105189	0.0384653	2.1574
ENSMUSG00000035692	Isg15	ISG15 ubiquitin-like modifier	5.4044	0.0574106	0.00181365	79.6974
ENSMUSG00000078349	AW011738	expressed sequence AW011738	4.05979	0.00263257	0.00260008	0.73019
ENSMUSG00000020010	Vnn3	vanin 3	1.35041	0.0353032	0.00466905	202.742
ENSMUSG00000026295	Spp2	secreted phosphoprotein 2	-1.44273	0.00350326	0.0179956	382.645
ENSMUSG00000037440	Vnn1	vanin 1	0.776401	0.0633829	0.0381648	14.2822
ENSMUSG00000028536	2610528J11Rik	RIKEN cDNA 2610528J11 gene	-1.54628	0.0276409	0.0484153	6.17721
ENSMUSG00000042870	Tom1	target of myb1 trafficking protein	-0.965372	0.0124387	0.047301	15.7203
ENSMUSG00000052270	Fpr2	formyl peptide receptor 2	1.6232	0.0455102	0.0137855	0.922199
ENSMUSG00000001056	Nhp2	NHP2 ribonucleoprotein	-1.88911	0.00783682	0.0326017	144.502
ENSMUSG00000091549	Gm6548	predicted gene 6548	2.20624	0.0310366	0.000716637	10.1012
ENSMUSG00000064068	Mtx1	metaxin 1	-1.15591	0.00575821	0.0387586	26.9248
ENSMUSG00000024079	Eif2ak2	eukaryotic translation initiation factor 2-alpha kinase 2	2.37537	0.0161223	0.00168534	22.2141
ENSMUSG00000008855	Hdac5	histone deacetylase 5	-0.0561533	0.86368	0.0399361	9.55504
ENSMUSG00000023913	Pla2g7	phospholipase A2, group VII (platelet-activating factor acetylhydrolase, plasma)	0.739592	0.262994	0.0285023	8.86327
ENSMUSG00000001632	Brpf1	bromodomain and PHD finger containing, 1	1.48139	0.00465915	0.0137684	4.04269
ENSMUSG00000035642	Aamdc	adipogenesis associated Mth938 domain containing	-1.22022	0.00379963	0.00514082	13.3572
ENSMUSG00000039968	Rsbn1l	round spermatid basic protein 1-like	1.23204	0.00242126	0.0192924	2.50836
ENSMUSG00000101013	A630072M18Rik	RIKEN cDNA A630072M18 gene	1.31442	0.0325112	0.0119283	1.27832
ENSMUSG00000029352	Crybb3	crystallin, beta B3	4.63695	0.0212089	0.028937	0.386115
ENSMUSG00000039601	Rcan2	regulator of calcineurin 2	0.523178	0.254491	0.0235829	6.71561
ENSMUSG00000023961	Enpp4	ectonucleotide pyrophosphatase/phosphodiesterase 4	1.57492	0.0395935	0.00267289	2.06432
ENSMUSG00000057191	AB124611	cDNA sequence AB124611	1.20202	0.0210143	0.0232649	5.86464
ENSMUSG00000024070	Prkd3	protein kinase D3	-0.245018	0.238044	0.0133595	26.9207
ENSMUSG00000036368	Rmdn2	regulator of microtubule dynamics 2	-1.28469	0.00830792	0.0275847	44.8164
ENSMUSG00000054387	Mdm4	transformed mouse 3T3 cell double minute 4	1.6107	0.00494853	0.0222476	2.60377
ENSMUSG00000023882	Zfp54	zinc finger protein 54	0.926637	0.00783118	0.0237615	2.85178
ENSMUSG00000026014	Raph1	Ras association (RalGDS/AF-6) and pleckstrin homology domains 1	0.877605	0.00285967	0.02845	4.2256
ENSMUSG00000023892	Zfp51	zinc finger protein 51	0.638458	0.102376	0.0109123	1.97194
ENSMUSG00000027248	Pdia3	protein disulfide isomerase associated 3	0.641881	0.09987	0.0149085	644.563
ENSMUSG00000103285	Gm37274	predicted gene, 37274	2.10589	0.0378562	0.020433	0.276291
ENSMUSG00000031871	Cdh5	cadherin 5	-0.925165	0.00252252	0.020592	10.6064
ENSMUSG00000039899	Fgl2	fibrinogen-like protein 2	1.64286	0.0942652	0.000959557	0.635387
ENSMUSG00000093938	Evi2b	ecotropic viral integration site 2b	2.15203	0.000350527	0.00371694	4.05845
ENSMUSG00000056025	Clca3a1	chloride channel accessory 3A1	2.09293	0.000657687	0.039426	2.81342
ENSMUSG00000078771	Evi2a	ecotropic viral integration site 2a	1.31808	0.0616613	0.00128711	1.44186
ENSMUSG00000015437	Gzmb	granzyme B	1.43533	0.0253416	0.0226968	2.2604
ENSMUSG00000064137	Rhox8	reproductive homeobox 8	2.48682	0.0342403	0.012588	1.68308
ENSMUSG00000028039	Efna3	ephrin A3	2.40012	0.0148549	0.00437305	1.35241
ENSMUSG00000086389	Gm15998	predicted gene 15998	2.88394	0.0140643	0.00233574	2.42587
ENSMUSG00000039304	Tnfsf10	tumor necrosis factor (ligand) superfamily, member 10	2.59937	0.0133842	0.00720807	0.45
ENSMUSG00000064128	Cenpj	centromere protein J	1.40686	0.00278673	0.0321618	4.7794
ENSMUSG00000028639	Ybx1	Y box protein 1	-1.86669	0.0011053	0.0266475	1098.96
ENSMUSG00000032245	Cln6	ceroid-lipofuscinosis, neuronal 6	-0.259662	0.228431	0.0439496	0.566827
ENSMUSG00000105677	Gm43328	predicted gene 43328	2.39744	0.0224755	0.0147297	1.10241
ENSMUSG00000074342	I830077J02Rik	RIKEN cDNA I830077J02 gene	1.64717	0.0296708	0.0105759	0.673277
ENSMUSG00000062753	AI413582	expressed sequence AI413582	1.77146	0.00277076	0.0236687	1.45466
ENSMUSG00000023947	Nfkbie	nuclear factor of kappa light polypeptide gene enhancer in B cells inhibitor, epsilon	1.39893	0.211563	0.0126922	4.55244
ENSMUSG00000063268	Parp10	poly (ADP-ribose) polymerase family, member 10	2.66678	0.00106162	0.00291821	7.00434
ENSMUSG00000022564	Grina	glutamate receptor, ionotropic, N-methyl D-aspartate-associated protein 1 (glutamate binding)	1.55383	0.00227644	0.00140544	37.7067
ENSMUSG00000034640	Tiparp	TCDD-inducible poly(ADP-ribose) polymerase	0.566434	0.0883189	0.00377844	0.928429
ENSMUSG00000048163	Selplg	selectin, platelet (p-selectin) ligand	0.193729	0.779963	0.0187374	1.62372
ENSMUSG00000087387	Gm15420	predicted gene 15420	1.70427	0.0301933	0.0345677	2.53568
ENSMUSG00000022551	Cyc1	cytochrome c-1	-1.44715	0.00307815	0.0133595	139.953
ENSMUSG00000092072	Gm4540	predicted gene 4540	0.153046	0.736493	0.0478397	11.4303
ENSMUSG00000027829	Ccnl1	cyclin L1	1.71535	0.00223445	0.0287149	17.7449
ENSMUSG00000035458	Tnni3	troponin I, cardiac 3	2.45576	0.00854785	0.026719	0.437962
ENSMUSG00000022359	Wdyhv1	WDYHV motif containing 1	-0.723933	0.0170256	0.0359033	2.87213
ENSMUSG00000028743	Akr7a5	aldo-keto reductase family 7, member A5 (aflatoxin aldehyde reductase)	-1.91604	3.98761e-05	0.000716637	76.1247
ENSMUSG00000028637	Ccdc30	coiled-coil domain containing 30	-2.42805	0.00124272	0.0158324	6.00286
ENSMUSG00000084822	Myadml2os	myeloid-associated differentiation marker-like 2, opposite strand	-0.558558	0.266506	0.00622704	12.0301
ENSMUSG00000074476	Spc24	SPC24, NDC80 kinetochore complex component, homolog (S. cerevisiae)	-1.52296	0.00295883	0.00893336	54.34
ENSMUSG00000026581	Sell	selectin, lymphocyte	2.12241	0.0546179	0.00262008	0.537268
ENSMUSG00000086507	Adap2os	ArfGAP with dual PH domains 2, opposite strand	1.10563	0.0412883	0.0431993	6.97232
ENSMUSG00000016194	Hsd11b1	hydroxysteroid 11-beta dehydrogenase 1	-1.85363	0.00122383	0.00940268	191.204
ENSMUSG00000020707	Rnf135	ring finger protein 135	1.67937	0.000306395	0.00721163	4.7165
ENSMUSG00000053613	Notumos	notum palmitoleoyl-protein carboxylesterase, opposite strand	-0.714666	0.225658	0.0231529	5.53544
ENSMUSG00000102202	Gm33280	predicted gene, 33280	0.348532	0.438158	0.00905465	1.32623
ENSMUSG00000028256	Odf2l	outer dense fiber of sperm tails 2-like	0.981725	0.0107043	0.0484921	5.55467
ENSMUSG00000035836	Ugt2b1	UDP glucuronosyltransferase 2 family, polypeptide B1	-1.0871	0.0113296	0.0227454	238.861
ENSMUSG00000070704	Ugt2b36	UDP glucuronosyltransferase 2 family, polypeptide B36	-0.83873	0.0131046	0.0246957	219.635
ENSMUSG00000094530	Gm21399	predicted gene, 21399	-1.86045	0.00320215	0.0130334	6.84716
ENSMUSG00000054630	Ugt2b5	UDP glucuronosyltransferase 2 family, polypeptide B5	-2.2507	0.00944886	0.0453528	349.076
ENSMUSG00000027901	Dennd2d	DENN/MADD domain containing 2D	0.764943	0.00141862	0.0420521	2.35205
ENSMUSG00000035780	Ugt2a3	UDP glucuronosyltransferase 2 family, polypeptide A3	-1.8391	0.00999413	0.0403189	113.343
ENSMUSG00000032085	Tagln	transgelin	-0.941028	0.0518102	0.0379884	11.5536
ENSMUSG00000051998	Lax1	lymphocyte transmembrane adaptor 1	2.58388	0.003821	0.013596	0.378249
ENSMUSG00000087361	0610043K17Rik	RIKEN cDNA 0610043K17 gene	1.46671	0.0156729	0.00413779	25.4922
ENSMUSG00000074182	Znhit6	zinc finger, HIT type 6	-1.19656	0.00727035	0.0474171	39.4661
ENSMUSG00000021738	Atxn7	ataxin 7	1.40671	0.0276514	0.00848104	5.37171
ENSMUSG00000031523	Dlc1	deleted in liver cancer 1	-0.724673	0.00336808	0.00721163	5.16863
ENSMUSG00000029269	Sult1b1	sulfotransferase family 1B, member 1	-3.27041	0.00446812	0.0371669	26.2412
ENSMUSG00000047822	Angptl8	angiopoietin-like 8	2.31108	0.00788736	0.0426705	620.264
ENSMUSG00000034353	Ramp1	receptor (calcitonin) activity modifying protein 1	-0.948685	0.0027349	0.0205684	4.39248
ENSMUSG00000030587	2200002D01Rik	RIKEN cDNA 2200002D01 gene	1.15681	0.00537763	0.0157263	92.5339
ENSMUSG00000029273	Sult1d1	sulfotransferase family 1D, member 1	-2.56989	0.000182623	0.0082789	88.8709
ENSMUSG00000028194	Ddah1	dimethylarginine dimethylaminohydrolase 1	-3.12686	0.00367853	0.0229032	14.3781
ENSMUSG00000029591	Ung	uracil DNA glycosylase	0.966008	0.0221767	0.0192365	2.10717
ENSMUSG00000040747	Cd53	CD53 antigen	0.85859	0.19428	0.0426705	2.02326
ENSMUSG00000067389	Gm17080	predicted gene 17080	-0.0814121	0.855018	0.0158112	38.8744
ENSMUSG00000024248	Cox7a2l	cytochrome c oxidase subunit 7A2 like	-1.57909	0.00229196	0.0021732	100.084
ENSMUSG00000033885	Pxk	PX domain containing serine/threonine kinase	1.02808	0.000263894	0.02881	15.1629
ENSMUSG00000025044	Msr1	macrophage scavenger receptor 1	1.5522	0.00107078	0.0373586	4.0256
ENSMUSG00000038239	Hrc	histidine rich calcium binding protein	-2.9583	0.0114465	0.0212022	0.191757
ENSMUSG00000031886	Ces2e	carboxylesterase 2E	-1.78782	0.00323691	0.0229609	110.574
ENSMUSG00000025277	Abhd6	abhydrolase domain containing 6	-1.19772	0.0055553	0.0370424	40.3285
ENSMUSG00000039159	Ube2h	ubiquitin-conjugating enzyme E2H	-1.35518	0.00391496	0.0371336	17.8173
ENSMUSG00000031877	Ces2g	carboxylesterase 2G	-0.864061	0.00422144	0.0119283	21.9327
ENSMUSG00000061272	Gm14173	predicted gene 14173	3.19518	0.0553559	0.0200919	0.904695
ENSMUSG00000026573	Xcl1	chemokine (C motif) ligand 1	2.8627	0.157401	0.0135464	1.03089
ENSMUSG00000048109	Rbm15	RNA binding motif protein 15	1.20374	0.000921223	0.0179474	1.34561
ENSMUSG00000053158	Fes	feline sarcoma oncogene	0.980558	0.00151591	0.0295046	1.86801
ENSMUSG00000027952	Pmvk	phosphomevalonate kinase	-0.805515	0.0946049	0.0446663	187.249
ENSMUSG00000037447	Arid5a	AT rich interactive domain 5A (MRF1-like)	3.03945	0.127942	0.00222207	0.188867
ENSMUSG00000042010	Acacb	acetyl-Coenzyme A carboxylase beta	-0.699271	0.0782401	0.046645	8.3352
ENSMUSG00000000673	Haao	3-hydroxyanthranilate 3,4-dioxygenase	-1.53255	0.00510064	0.0349816	662.565
ENSMUSG00000062181	Ces3b	carboxylesterase 3B	-0.987695	0.00187037	0.0330095	341.701
ENSMUSG00000073147	5031425E22Rik	RIKEN cDNA 5031425E22 gene	1.32259	0.0278451	0.0277131	9.26075
ENSMUSG00000028189	Ctbs	chitobiase	0.222998	0.14471	0.0134601	2.06534
ENSMUSG00000014599	Csf1	colony stimulating factor 1 (macrophage)	2.45662	8.93796e-05	0.0213992	4.23019
ENSMUSG00000049878	Rlf	rearranged L-myc fusion sequence	0.716545	0.0210362	0.00364526	1.94808
ENSMUSG00000027951	Adar	adenosine deaminase, RNA-specific	2.29064	3.34383e-06	0.00101293	4.68608
ENSMUSG00000031594	Fgl1	fibrinogen-like protein 1	1.19562	0.00634652	0.00852948	491.539
ENSMUSG00000023952	Gtpbp2	GTP binding protein 2	1.4537	0.00878959	0.00442895	5.75371
ENSMUSG00000027950	Chrnb2	cholinergic receptor, nicotinic, beta polypeptide 2 (neuronal)	2.08846	0.00391973	0.0017782	1.40004
ENSMUSG00000028186	Uox	urate oxidase	-1.14449	0.0161805	0.015721	596.66
ENSMUSG00000024254	Abcg8	ATP binding cassette subfamily G member 8	-1.5876	1.48279e-05	0.01024	13.0432
ENSMUSG00000028185	Dnase2b	deoxyribonuclease II beta	-1.50086	0.000558964	0.0264392	11.7157
ENSMUSG00000020423	Btg2	BTG anti-proliferation factor 2	0.620211	0.508661	0.0177189	3.95221
ENSMUSG00000046223	Plaur	plasminogen activator, urokinase receptor	1.63303	0.382709	0.0105759	0.234053
ENSMUSG00000004032	Gstm5	glutathione S-transferase, mu 5	-2.18035	0.000135761	0.00721163	37.935
ENSMUSG00000067071	Hes6	hairy and enhancer of split 6	-0.989527	0.0247143	0.0374002	127
ENSMUSG00000039450	Dcxr	dicarbonyl L-xylulose reductase	-1.49507	0.00238879	0.0161854	55.8417
ENSMUSG00000004035	Gstm7	glutathione S-transferase, mu 7	-1.73544	0.00174799	0.0143361	64.2876
ENSMUSG00000068762	Gstm6	glutathione S-transferase, mu 6	-1.82189	0.00491013	0.0235402	117.816
ENSMUSG00000055866	Per2	period circadian clock 2	2.46764	0.11833	0.0020815	6.03416
ENSMUSG00000004038	Gstm3	glutathione S-transferase, mu 3	-1.7414	0.000929327	0.00741273	208.943
ENSMUSG00000040562	Gstm2	glutathione S-transferase, mu 2	-1.84256	0.000157696	0.00399726	248.539
ENSMUSG00000030536	Iqgap1	IQ motif containing GTPase activating protein 1	0.686751	0.212721	0.00858922	0.90015
ENSMUSG00000061130	Ppm1b	protein phosphatase 1B, magnesium dependent, beta isoform	-0.97887	0.0234013	0.0450201	45.02
ENSMUSG00000064443	Gm26226	predicted gene, 26226	10	0.210225	0.000794908	0
ENSMUSG00000064246	Chil1	chitinase-like 1	2.80824	0.00133251	0.00905042	0.100382
ENSMUSG00000058135	Gstm1	glutathione S-transferase, mu 1	-2.10832	0.000149929	0.00162079	3357.31
ENSMUSG00000027890	Gstm4	glutathione S-transferase, mu 4	-2.3524	0.00784854	0.032233	143.34
ENSMUSG00000032485	Scap	SREBF chaperone	-1.16847	0.00608632	0.0276767	8.15672
ENSMUSG00000070002	Ell	elongation factor RNA polymerase II	1.34452	0.000352428	0.00739801	13.7765
ENSMUSG00000019139	Isyna1	myo-inositol 1-phosphate synthase A1	3.16125	0.00157744	0.00104032	4.82373
ENSMUSG00000070003	Ssbp4	single stranded DNA binding protein 4	1.6873	0.00254699	0.0300906	2.88772
ENSMUSG00000032484	Ngp	neutrophilic granule protein	0.286771	0.829089	0.0105086	0.818935
ENSMUSG00000049988	Lrrc25	leucine rich repeat containing 25	1.38731	0.0603177	0.0151513	1.41131
ENSMUSG00000099891	Gm5575	predicted gene 5575	1.97951	0.101992	0.015721	1.46144
ENSMUSG00000038508	Gdf15	growth differentiation factor 15	1.39567	0.0606894	0.0208805	4.29003
ENSMUSG00000031848	Lsm4	LSM4 homolog, U6 small nuclear RNA and mRNA degradation associated	-1.73411	0.00750848	0.0499421	87.5502
ENSMUSG00000072407	Gm6419	predicted gene 6419	-1.53737	0.00131387	0.0275357	3.49372
ENSMUSG00000107340	Gm42789	predicted gene 42789	1.21035	0.0207967	0.0293695	8.85298
ENSMUSG00000027253	Lrp4	low density lipoprotein receptor-related protein 4	-0.589748	0.120576	0.0456519	3.19325
ENSMUSG00000015335	Zdhhc12	zinc finger, DHHC domain containing 12	0.996828	0.0180807	0.0491447	21.9252
ENSMUSG00000041762	Gpr155	G protein-coupled receptor 155	-1.22475	0.00046678	0.00793943	3.66759
ENSMUSG00000010607	Pigyl	phosphatidylinositol glycan anchor biosynthesis, class Y-like	-1.44906	6.2699e-05	0.00550792	245.653
ENSMUSG00000057982	Zfp809	zinc finger protein 809	1.128	0.0125683	0.00139687	5.90159
ENSMUSG00000040842	Szrd1	SUZ RNA binding domain containing 1	-1.47462	0.00170801	0.0276021	42.2113
ENSMUSG00000003546	Klc4	kinesin light chain 4	-1.4336	0.000249925	0.00762139	110.601
ENSMUSG00000001666	Ddt	D-dopachrome tautomerase	-1.42812	0.00413158	0.00219782	1044.93
ENSMUSG00000092360	Gm20441	predicted gene 20441	-1.43676	0.00398685	0.00228336	996.363
ENSMUSG00000001665	Gstt3	glutathione S-transferase, theta 3	-2.37065	0.00287889	0.0151319	14.8451
ENSMUSG00000001663	Gstt1	glutathione S-transferase, theta 1	-0.52075	0.0652541	0.0105086	156.402
ENSMUSG00000032239	Rp9	retinitis pigmentosa 9 (human)	0.416171	0.511817	0.0264887	208.502
ENSMUSG00000047067	Dusp28	dual specificity phosphatase 28	0.605357	0.17283	0.00443628	7.25664
ENSMUSG00000110350	Gm10252	predicted gene 10252	-2.19742	0.00278869	0.0266475	631.192
ENSMUSG00000018899	Irf1	interferon regulatory factor 1	1.7814	4.42176e-06	0.000610935	18.6809
ENSMUSG00000036411	9530077C05Rik	RIKEN cDNA 9530077C05 gene	2.56482	0.00211906	0.0276021	0.13032
ENSMUSG00000053985	Zfp14	zinc finger protein 14	1.74717	0.0399389	0.0459634	0.745154
ENSMUSG00000085395	Gm13056	predicted gene 13056	-0.881496	0.0345786	0.0362326	2.1191
ENSMUSG00000091955	Gm9844	predicted pseudogene 9844	2.00713	0.165248	0.00272214	4.68596
ENSMUSG00000034880	Mrpl34	mitochondrial ribosomal protein L34	-1.40503	0.00153526	0.00371694	147.381
ENSMUSG00000091191	Gm17334	predicted gene, 17334	1.5064	0.00075003	0.0119283	14.9384
ENSMUSG00000081769	Gm12216	predicted gene 12216	2.01853	0.0427107	0.0362783	1.24725
ENSMUSG00000011382	Dhdh	dihydrodiol dehydrogenase (dimeric)	-1.46062	0.00386368	0.013445	136.077
ENSMUSG00000034845	Plvap	plasmalemma vesicle associated protein	-1.53117	0.000805166	0.010397	72.7057
ENSMUSG00000046718	Bst2	bone marrow stromal cell antigen 2	0.779515	0.223041	0.00207999	385.347
ENSMUSG00000035385	Ccl2	chemokine (C-C motif) ligand 2	4.4075	0.0190301	0.0051903	0.44606
ENSMUSG00000035373	Ccl7	chemokine (C-C motif) ligand 7	10	0.120015	0.000716637	0
ENSMUSG00000029561	Oasl2	2'-5' oligoadenylate synthetase-like 2	4.28201	0.00958881	0.00120186	1.98568
ENSMUSG00000087477	Gm13822	predicted gene 13822	4.47805	0.0126539	0.0218943	1.04978
ENSMUSG00000035352	Ccl12	chemokine (C-C motif) ligand 12	4.65719	0.0628089	0.010397	0.128162
ENSMUSG00000041827	Oasl1	2'-5' oligoadenylate synthetase-like 1	3.44474	0.000458177	0.00103988	9.54184
ENSMUSG00000043085	Tmem82	transmembrane protein 82	1.62274	0.000484033	0.0197741	16.3877
ENSMUSG00000073731	AI507597	expressed sequence AI507597	1.35796	0.00157585	0.0302921	31.6979
ENSMUSG00000074218	Cox7a1	cytochrome c oxidase subunit 7A1	-1.21913	0.0119564	0.0199059	16.2819
ENSMUSG00000031805	Jak3	Janus kinase 3	2.08537	0.0017953	0.00651159	1.618
ENSMUSG00000107785	Gm45083	predicted gene 45083	1.24384	0.00177373	0.0310178	6.76951
ENSMUSG00000025153	Fasn	fatty acid synthase	-0.998422	0.000231065	0.00736419	59.6785
ENSMUSG00000035203	Epn1	epsin 1	-1.52512	0.00169887	0.0171519	143.777
ENSMUSG00000002769	Gnmt	glycine N-methyltransferase	-2.80609	0.00956225	0.0475307	1546.64
ENSMUSG00000028599	Tnfrsf1b	tumor necrosis factor receptor superfamily, member 1b	0.500354	0.186623	0.0288056	4.0278
ENSMUSG00000047866	Lonp2	lon peptidase 2, peroxisomal	-2.01117	0.00209911	0.0211139	106.144
ENSMUSG00000025161	Slc16a3	solute carrier family 16 (monocarboxylic acid transporters), member 3	2.20288	0.0666909	0.0340104	0.191188
ENSMUSG00000067916	Zfp991	zinc finger protein 991	1.76998	0.0161729	0.0496478	0.655317
ENSMUSG00000057137	Tmem140	transmembrane protein 140	1.28414	0.0628421	0.0137178	6.61825
ENSMUSG00000031652	N4bp1	NEDD4 binding protein 1	0.965226	0.0281779	0.000716637	0.678067
ENSMUSG00000100512	Ovol3	ovo like zinc finger 3	1.00599	0.225546	0.0354628	1.95363
ENSMUSG00000029545	Acads	acyl-Coenzyme A dehydrogenase, short chain	-2.36899	0.00473026	0.038532	62.6186
ENSMUSG00000097680	Gm26642	predicted gene, 26642	1.65432	0.00500943	0.0117527	5.31548
ENSMUSG00000023067	Cdkn1a	cyclin-dependent kinase inhibitor 1A (P21)	1.02703	0.241923	0.0105759	5.0955
ENSMUSG00000003051	Elf3	E74-like factor 3	1.76593	0.183522	0.00848104	1.96265
ENSMUSG00000015806	Qdpr	quinoid dihydropteridine reductase	-2.59562	0.00133118	0.0158324	266.068
ENSMUSG00000105255	Gm42413	predicted gene, 42413	-2.96207	0.00337922	0.0272269	754.031
ENSMUSG00000041926	Rnpep	arginyl aminopeptidase (aminopeptidase B)	1.4712	0.00661813	0.00399214	4.02649
ENSMUSG00000041696	Rasl12	RAS-like, family 12	1.2597	0.118386	0.0357843	2.48228
ENSMUSG00000027219	Slc28a2	solute carrier family 28 (sodium-coupled nucleoside transporter), member 2	2.33988	0.00245033	0.00104032	0.297132
ENSMUSG00000053862	Slc51b	solute carrier family 51, beta subunit	1.18453	0.120337	0.04119	37.0825
ENSMUSG00000100774	Gm7329	predicted gene 7329	-1.98512	0.00010472	0.00593155	29.3892
ENSMUSG00000105810	Gm43435	predicted gene 43435	0.808818	0.0438637	0.0181033	2.69633
ENSMUSG00000062175	Tgif2	TGFB-induced factor homeobox 2	1.77371	0.00356949	0.020333	0.970991
ENSMUSG00000085741	5430405H02Rik	RIKEN cDNA 5430405H02 gene	1.62909	0.000366702	0.019993	1.13385
ENSMUSG00000043067	Dpy19l1	dpy-19-like 1 (C. elegans)	0.908579	0.0597762	0.000716637	17.8362
ENSMUSG00000031845	Bco1	beta-carotene oxygenase 1	1.72878	0.00654094	0.0164774	52.4563
ENSMUSG00000024012	Mtch1	mitochondrial carrier 1	-1.57855	0.00573256	0.045081	13.3949
ENSMUSG00000052557	Gan	giant axonal neuropathy	1.96498	0.0887615	0.0210415	0.555505
ENSMUSG00000019737	Syne4	spectrin repeat containing, nuclear envelope family member 4	1.16697	0.0800286	0.0292054	3.05126
ENSMUSG00000029826	Zc3hav1	zinc finger CCCH type, antiviral 1	1.59732	0.0257682	0.00227953	12.9347
ENSMUSG00000024014	Pim1	proviral integration site 1	1.29561	0.000324791	0.0222458	9.74563
ENSMUSG00000040428	Plekha4	pleckstrin homology domain containing, family A (phosphoinositide binding specific) member 4	3.54862	0.00150267	0.00698479	0.163601
ENSMUSG00000049555	Tmie	transmembrane inner ear	-0.741744	0.083964	0.011805	27.7303
ENSMUSG00000032387	Rbpms2	RNA binding protein with multiple splicing 2	-1.75736	0.00177615	0.0203465	33.825
ENSMUSG00000000732	Icosl	icos ligand	1.00122	0.0386469	0.0103425	0.870769
ENSMUSG00000038507	Parp12	poly (ADP-ribose) polymerase family, member 12	2.17957	4.56402e-05	0.00507282	9.28237
ENSMUSG00000073144	4930599N23Rik	RIKEN cDNA 4930599N23 gene	2.21308	0.00141371	0.0404319	1.05025
ENSMUSG00000027660	Skil	SKI-like	0.984492	0.00183248	0.0299036	2.31771
ENSMUSG00000075040	Zfp408	zinc finger protein 408	1.68829	0.00742594	0.0491128	2.60086
ENSMUSG00000029536	Gatc	glutamyl-tRNA(Gln) amidotransferase, subunit C	-1.44505	0.00612494	0.0362326	59.4861
ENSMUSG00000104654	Gm43814	predicted gene 43814	2.668	0.328884	0.0187589	0.275687
ENSMUSG00000043953	Ccrl2	chemokine (C-C motif) receptor-like 2	2.65857	0.159642	0.0016614	0.299975
ENSMUSG00000024026	Glo1	glyoxalase 1	-1.43753	0.00605793	0.00783304	188.285
ENSMUSG00000028873	Cdca8	cell division cycle associated 8	-1.4114	0.0085213	0.0254047	3.22642
ENSMUSG00000028869	Gnl2	guanine nucleotide binding protein-like 2 (nucleolar)	1.32133	0.0209471	0.0111643	103.746
ENSMUSG00000025175	Fn3k	fructosamine 3 kinase	-1.15762	0.0216211	0.0322415	7.4025
ENSMUSG00000042677	Zc3h12a	zinc finger CCCH type containing 12A	2.2265	0.0991311	0.0131149	0.41526
ENSMUSG00000028859	Csf3r	colony stimulating factor 3 receptor (granulocyte)	2.96582	0.0685585	0.0031137	0.825123
ENSMUSG00000045659	Plekha7	pleckstrin homology domain containing, family A member 7	1.29755	0.0619016	0.0322377	0.986246
ENSMUSG00000055204	Ankrd17	ankyrin repeat domain 17	2.10979	0.0592348	0.013549	2.52822
ENSMUSG00000046605	B3gntl1	UDP-GlcNAc:betaGal beta-1,3-N-acetylglucosaminyltransferase-like 1	0.952827	0.000695987	0.0154733	3.47404
ENSMUSG00000108650	Gm44867	predicted gene 44867	3.44017	0.0911283	0.00533103	0.159101
ENSMUSG00000029368	Alb	albumin	-1.48867	0.00222163	0.0024969	83666.5
ENSMUSG00000042312	S100a13	S100 calcium binding protein A13	-0.59428	0.0436215	0.0201915	249.482
ENSMUSG00000026688	Mgst3	microsomal glutathione S-transferase 3	-0.723455	0.0158856	0.0182962	22.951
ENSMUSG00000029369	Afm	afamin	-0.511494	0.00110062	0.00739801	193.43
ENSMUSG00000074457	S100a16	S100 calcium binding protein A16	-1.73735	0.0001545	0.00916003	20.1107
ENSMUSG00000015843	Rxrg	retinoid X receptor gamma	0.809495	0.229985	0.0181423	3.93668
ENSMUSG00000074264	Amy1	amylase 1, salivary	-1.75194	6.15725e-05	0.00264664	155.568
ENSMUSG00000086327	Slfn5os	schlafen 5, opposite strand	1.90172	0.0132726	0.0499363	2.20415
ENSMUSG00000001025	S100a6	S100 calcium binding protein A6 (calcyclin)	2.02642	0.132599	0.0115805	1.23103
ENSMUSG00000056054	S100a8	S100 calcium binding protein A8 (calgranulin A)	4.94893	0.131002	0.00919352	0.868149
ENSMUSG00000056071	S100a9	S100 calcium binding protein A9 (calgranulin B)	4.14706	0.0826142	0.0291665	27.0687
ENSMUSG00000024036	Slc37a1	solute carrier family 37 (glycerol-3-phosphate transporter), member 1	2.81274	0.0919236	0.00783553	0.752698
ENSMUSG00000054404	Slfn5	schlafen 5	2.80543	0.0187974	0.0235789	5.84411
ENSMUSG00000055805	Fmnl1	formin-like 1	1.39163	0.0472408	0.013549	1.53311
ENSMUSG00000057729	Prtn3	proteinase 3	4.41206	0.0275456	0.0235789	0.603815
ENSMUSG00000036943	Rab8b	RAB8B, member RAS oncogene family	0.298355	0.558134	0.0380705	1.98083
ENSMUSG00000027639	Samhd1	SAM domain and HD domain, 1	2.50996	0.013082	0.00429052	7.24497
ENSMUSG00000092371	Gm20511	predicted gene 20511	1.60838	0.185128	0.00784653	0.519671
ENSMUSG00000069793	Slfn9	schlafen 9	1.834	0.0577103	0.00256319	15.106
ENSMUSG00000035208	Slfn8	schlafen 8	3.82562	0.0276882	0.000716637	4.42797
ENSMUSG00000028796	Phc2	polyhomeotic 2	0.705477	0.120068	0.00919352	4.59531
ENSMUSG00000072620	Slfn2	schlafen 2	2.04551	0.105756	0.00101293	12.3022
ENSMUSG00000020941	Map3k14	mitogen-activated protein kinase kinase kinase 14	1.02352	0.195589	0.0293033	0.946528
ENSMUSG00000058427	Cxcl2	chemokine (C-X-C motif) ligand 2	5.2666	0.145909	0.0279702	0.143395
ENSMUSG00000078763	Slfn1	schlafen 1	3.44329	0.0544804	0.0016625	1.17247
ENSMUSG00000027907	S100a11	S100 calcium binding protein A11	2.70517	0.000212591	0.0024969	57.5203
ENSMUSG00000028793	Rnf19b	ring finger protein 19B	0.446415	0.401723	0.0155108	17.7459
ENSMUSG00000026678	Rgs5	regulator of G-protein signaling 5	-1.05718	0.000181403	0.0313515	12.6826
ENSMUSG00000096726	Gm5558	predicted gene 5558	-1.34934	0.0331737	0.0185966	8.2948
ENSMUSG00000035673	Sbno2	strawberry notch 2	1.82	1.26216e-05	0.00581618	6.69817
ENSMUSG00000018770	Atp5g3	ATP synthase, H+ transporting, mitochondrial F0 complex, subunit C3 (subunit 9)	-1.60301	0.00163283	0.0181423	113.368
ENSMUSG00000000204	Slfn4	schlafen 4	6.95904	0.00712454	0.0045084	0.537528
ENSMUSG00000026858	Miga2	mitoguardin 2	-0.259612	0.447633	0.0321618	8.33405
ENSMUSG00000087107	AI662270	expressed sequence AI662270	1.48402	0.00206842	0.00609786	2.61133
ENSMUSG00000003072	Atp5d	ATP synthase, H+ transporting, mitochondrial F1 complex, delta subunit	-1.12194	0.00548642	0.00848104	93.7918
ENSMUSG00000083161	Gm11427	predicted gene 11427	1.76381	0.00481447	0.00727281	2.21316
ENSMUSG00000026088	Mitd1	MIT, microtubule interacting and transport, domain containing 1	1.14577	0.001095	0.00104032	13.8807
ENSMUSG00000086591	Dnah2os	dynein, axonemal, heavy chain 2, opposite strand	0.720389	0.715157	0.00334457	0.33549
ENSMUSG00000101952	Gm10550	predicted gene 10550	-2.7912	0.00412042	0.0478734	4.12668
ENSMUSG00000079563	Pglyrp2	peptidoglycan recognition protein 2	-1.56235	0.00193726	0.0129917	53.0102
ENSMUSG00000102752	Gm7694	predicted gene 7694	2.2363	0.00211954	0.0021732	1.58128
ENSMUSG00000026083	Eif5b	eukaryotic translation initiation factor 5B	1.52454	0.0195783	0.0354436	385.393
ENSMUSG00000055202	Zfp811	zinc finger protein 811	2.66773	0.00127607	0.036765	0.087831
ENSMUSG00000096105	Bhmt-ps1	betaine-homocysteine methyltransferase, pseudogene 1	-3.21396	0.00580109	0.030541	13.8048
ENSMUSG00000024292	Cyp4f14	cytochrome P450, family 4, subfamily f, polypeptide 14	-1.21551	0.000492577	0.00689192	208.36
ENSMUSG00000030659	Nucb2	nucleobindin 2	2.67316	0.00480976	0.0316244	44.6613
ENSMUSG00000024300	Myo1f	myosin IF	1.38896	0.0500448	0.013445	1.24611
ENSMUSG00000099422	Gm4275	predicted gene 4275	3.39719	0.280253	0.0459616	0.0928317
ENSMUSG00000107369	Gstm2-ps1	glutathione S-transferase mu 2 (muscle), pseudogene 1	-2.16849	0.00314594	0.0169035	7.07961
ENSMUSG00000037820	Tgm2	transglutaminase 2, C polypeptide	0.77613	0.182393	0.0266475	44.8797
ENSMUSG00000092283	Gm20412	predicted gene 20412	0.00640513	0.98792	0.0136872	47.7951
ENSMUSG00000002897	Il17ra	interleukin 17 receptor A	0.92187	0.219888	0.00720807	6.69256
ENSMUSG00000029413	Naaa	N-acylethanolamine acid amidase	1.43815	0.00889452	0.00345005	2.69024
ENSMUSG00000071226	Cecr2	CECR2, histone acetyl-lysine reader	1.45738	0.0389067	0.0103454	0.988065
ENSMUSG00000028378	Ptgr1	prostaglandin reductase 1	-1.99421	0.00211879	0.023516	6.52395
ENSMUSG00000020219	Timm13	translocase of inner mitochondrial membrane 13	-1.2359	0.00465597	0.0134596	193.725
ENSMUSG00000023982	Guca1a	guanylate cyclase activator 1a (retina)	1.47748	0.024529	0.0206087	2.66202
ENSMUSG00000029417	Cxcl9	chemokine (C-X-C motif) ligand 9	1.62596	0.268391	0.0395041	16.2183
ENSMUSG00000015312	Gadd45b	growth arrest and DNA-damage-inducible 45 beta	1.33095	0.216648	0.0286508	8.11622
ENSMUSG00000067825	Pex26	peroxisomal biogenesis factor 26	1.12511	0.00277139	0.00581618	4.24821
ENSMUSG00000030137	Tuba8	tubulin, alpha 8	2.95926	0.0484919	0.000610935	12.948
ENSMUSG00000086527	Gm15856	predicted gene 15856	3.28527	0.0464617	0.000716637	18.821
ENSMUSG00000030107	Usp18	ubiquitin specific peptidase 18	1.86337	0.0463765	0.000959557	11.973
ENSMUSG00000107736	Gm44148	predicted gene, 44148	1.18249	0.088724	0.00436847	31.5607
ENSMUSG00000030108	Slc6a13	solute carrier family 6 (neurotransmitter transporter, GABA), member 13	-0.536917	0.0186886	0.00462266	141.623
ENSMUSG00000026411	Tmem9	transmembrane protein 9	-2.04772	0.00187763	0.024275	13.3724
ENSMUSG00000033543	Gtf2a2	general transcription factor II A, 2	0.727821	0.0786494	0.00430618	15.3023
ENSMUSG00000055216	9430025C20Rik	RIKEN cDNA 9430025C20 gene	2.34704	0.0016322	0.0383217	0.803527
ENSMUSG00000024457	Trim26	tripartite motif-containing 26	1.04734	0.00181919	0.0270282	24.8918
ENSMUSG00000051790	Nlgn2	neuroligin 2	2.80499	0.00174997	0.0190351	0.568952
ENSMUSG00000036492	Rnf39	ring finger protein 39	-0.414958	0.0469682	0.0153888	4.25492
ENSMUSG00000059908	Mug1	murinoglobulin 1	-1.47564	0.00656937	0.0306114	828.556
ENSMUSG00000108083	Mug4-ps	murinoglobulin 4, pseudogene	-1.50756	0.000279689	0.00343506	9.54341
ENSMUSG00000034855	Cxcl10	chemokine (C-X-C motif) ligand 10	5.0762	0.0795706	0.012542	1.49375
ENSMUSG00000060183	Cxcl11	chemokine (C-X-C motif) ligand 11	3.42377	0.000641672	0.00509342	2.10973
ENSMUSG00000082068	Gm2673	predicted gene 2673	3.17629	0.0134252	0.0456343	0.597649
ENSMUSG00000032224	Fam81a	family with sequence similarity 81, member A	-1.06375	0.00731739	0.0101926	4.90793
ENSMUSG00000085295	4930430E12Rik	RIKEN cDNA 4930430E12 gene	5.39346	0.245656	0.0435662	0.0319073
ENSMUSG00000030652	Coq7	demethyl-Q 7	-1.69981	0.00152606	0.0254451	23.4054
ENSMUSG00000030852	Tacc2	transforming, acidic coiled-coil containing protein 2	0.858969	0.197071	0.0468615	3.30735
ENSMUSG00000016024	Lbp	lipopolysaccharide binding protein	1.27764	0.00990212	0.00371406	16.0833
ENSMUSG00000025747	Tyms	thymidylate synthase	-1.51061	0.000960633	0.00987559	5.94161
ENSMUSG00000027230	Creb3l1	cAMP responsive element binding protein 3-like 1	1.43475	0.00447575	0.0231529	2.45124
ENSMUSG00000074213	Gm10642	predicted gene 10642	-0.593626	0.0140325	0.0128093	3.73686
ENSMUSG00000000594	Gm2a	GM2 ganglioside activator protein	-2.07521	0.0104035	0.0423539	24.9416
ENSMUSG00000041261	Car8	carbonic anhydrase 8	-1.26514	0.000317884	0.00672292	49.8376
ENSMUSG00000032207	Lipc	lipase, hepatic	-1.43198	0.00565384	0.00568491	291.896
ENSMUSG00000050732	Vamp8	vesicle-associated membrane protein 8	-2.18249	0.000607623	0.0145493	323.242
ENSMUSG00000058715	Fcer1g	Fc receptor, IgE, high affinity I, gamma polypeptide	0.951956	0.0679892	0.0263239	13.3247
ENSMUSG00000039967	Zfp292	zinc finger protein 292	1.36672	0.0572905	0.00668056	4.01686
ENSMUSG00000006310	Zbtb32	zinc finger and BTB domain containing 32	1.79179	0.0462153	0.0448515	1.92233
ENSMUSG00000107017	Gm43196	predicted gene 43196	4.30155	0.00016796	0.0213747	0.492475
ENSMUSG00000106734	Gm20559	predicted gene, 20559	4.64593	0.006416	0.0149085	2.35772
ENSMUSG00000106634	Gm43042	predicted gene 43042	0.711328	0.447676	0.0444095	0.458329
ENSMUSG00000047735	Samd9l	sterile alpha motif domain containing 9-like	3.27638	0.00038775	0.00473775	8.99062
ENSMUSG00000013593	Ndufs2	NADH:ubiquinone oxidoreductase core subunit S2	-1.7368	0.00144212	0.017915	263.523
ENSMUSG00000010651	Acaa1b	acetyl-Coenzyme A acyltransferase 1B	-1.54705	0.000112551	0.00234683	517.562
ENSMUSG00000040296	Ddx58	DEAD/H box helicase 58	2.23696	0.0041238	0.00281446	5.0318
ENSMUSG00000106930	Gm6450	predicted gene 6450	3.64852	0.00750962	0.00440013	1.48105
ENSMUSG00000027203	Dut	deoxyuridine triphosphatase	-0.998067	0.00597792	0.00929984	12.3663
ENSMUSG00000032508	Myd88	myeloid differentiation primary response gene 88	1.34495	0.198476	0.00469162	8.56506
ENSMUSG00000075703	Selenoi	selenoprotein I	-0.581286	0.0549161	0.00557115	3.28868
ENSMUSG00000097113	Gm19705	predicted gene, 19705	1.00486	0.0116965	0.00501367	3.29207
ENSMUSG00000109357	Gm45236	predicted gene 45236	1.01916	0.00367718	0.0299732	16.3944
ENSMUSG00000078435	AU041133	expressed sequence AU041133	1.08142	0.0615775	0.0320062	1.31915
ENSMUSG00000019577	Pdk4	pyruvate dehydrogenase kinase, isoenzyme 4	-1.49158	0.00610475	0.00757609	11.331
ENSMUSG00000028211	Trp53inp1	transformation related protein 53 inducible nuclear protein 1	0.32167	0.291182	0.00479086	3.64402
ENSMUSG00000029752	Asns	asparagine synthetase	0.945428	0.00174412	0.00651159	1.43174
ENSMUSG00000034591	Slc41a2	solute carrier family 41, member 2	1.63192	0.0698639	0.00441436	3.59388
ENSMUSG00000023764	Sfi1	Sfi1 homolog, spindle assembly associated (yeast)	1.45664	0.0516821	0.0326017	4.57612
ENSMUSG00000062995	Ica1	islet cell autoantigen 1	0.198867	0.547838	0.0299545	2.77579
ENSMUSG00000006315	Tmem147	transmembrane protein 147	-1.07511	0.000975267	0.0340104	27.8458
ENSMUSG00000026072	Il1r1	interleukin 1 receptor, type I	2.03691	0.0818213	0.000794908	6.66176
ENSMUSG00000038866	Zcchc2	zinc finger, CCHC domain containing 2	1.34399	0.000426283	0.00643473	8.15491
ENSMUSG00000087111	Gm11399	predicted gene 11399	1.5505	0.0518324	0.0355054	8.21005
ENSMUSG00000078956	Gm14221	predicted gene 14221	-1.45807	0.0386291	0.0257509	21.5505
ENSMUSG00000033508	Asprv1	aspartic peptidase, retroviral-like 1	3.91313	0.179126	0.00978854	0.153503
ENSMUSG00000052336	Cx3cr1	chemokine (C-X3-C motif) receptor 1	2.31909	0.000588275	0.00713549	2.52891
ENSMUSG00000001156	Mxd1	MAX dimerization protein 1	1.34752	0.0686566	0.00759124	1.94699
ENSMUSG00000026395	Ptprc	protein tyrosine phosphatase, receptor type, C	1.25918	0.000243826	0.0229032	1.3401
ENSMUSG00000019590	Cyb561	cytochrome b-561	1.11465	0.161314	0.0299732	1.05836
ENSMUSG00000032515	Csrnp1	cysteine-serine-rich nuclear protein 1	1.88574	0.0969494	0.0105246	0.896924
ENSMUSG00000044827	Tlr1	toll-like receptor 1	2.5758	0.0242107	0.00721163	0.379134
ENSMUSG00000086103	Gm11832	predicted gene 11832	-1.42121	0.00476985	0.00392913	8.18822
ENSMUSG00000023078	Cxcl13	chemokine (C-X-C motif) ligand 13	1.9679	0.0373486	0.0130448	0.841263
ENSMUSG00000104291	A130071D04Rik	RIKEN cDNA A130071D04 gene	3.47436	0.00374945	0.00454356	1.05851
ENSMUSG00000085467	Gm11842	predicted gene 11842	1.88129	0.169123	0.0355054	0.481124
ENSMUSG00000026981	Il1rn	interleukin 1 receptor antagonist	1.73835	0.168624	0.0135105	0.641899
ENSMUSG00000087241	Gm11844	predicted gene 11844	-0.596341	0.076836	0.0179278	18.0293
ENSMUSG00000043252	Tmem64	transmembrane protein 64	-1.74866	0.000741012	0.0174882	6.73693
ENSMUSG00000041135	Ripk2	receptor (TNFRSF)-interacting serine-threonine kinase 2	1.38571	0.182321	0.00269032	1.54223
ENSMUSG00000036078	Sigmar1	sigma non-opioid intracellular receptor 1	-0.944505	0.0111294	0.0305766	67.3531
ENSMUSG00000105283	Gm33370	predicted gene, 33370	0.712937	0.0690768	0.0379642	10.2869
ENSMUSG00000099707	Gm8883	predicted gene 8883	0.742883	0.0990558	0.00253144	20.0769
ENSMUSG00000101211	Gm28818	predicted gene 28818	1.88842	0.00136729	0.00592882	0.752897
ENSMUSG00000039395	Mreg	melanoregulin	-1.9943	0.00765125	0.0374349	21.1323
ENSMUSG00000029600	Rita1	RBPJ interacting and tubulin associated 1	-0.484759	0.0804428	0.0439923	2.33506
ENSMUSG00000073987	Ggh	gamma-glutamyl hydrolase	-2.29039	0.0022332	0.0420981	12.5748
ENSMUSG00000027360	Hdc	histidine decarboxylase	1.80011	0.000530287	0.00371694	2.13061
ENSMUSG00000082292	Gm12250	predicted gene 12250	4.28865	0.0292563	0.000630377	4.39278
ENSMUSG00000026189	Pecr	peroxisomal trans-2-enoyl-CoA reductase	-2.92605	0.00387691	0.0345271	585.559
ENSMUSG00000078853	Igtp	interferon gamma induced GTPase	2.4399	0.000284731	0.00350056	72.1235
ENSMUSG00000069874	Irgm2	immunity-related GTPase family M member 2	1.748	0.0051349	0.00915405	29.5967
ENSMUSG00000032528	Vipr1	vasoactive intestinal peptide receptor 1	-1.29023	0.000339594	0.00375635	25.5914
ENSMUSG00000026188	Tmem169	transmembrane protein 169	3.08993	0.000391879	0.0142889	0.24071
ENSMUSG00000038179	Slamf7	SLAM family member 7	2.14091	0.188476	0.00823016	0.24646
ENSMUSG00000103219	Gm37787	predicted gene, 37787	10	0.189888	0.00283132	0
ENSMUSG00000040017	Saa4	serum amyloid A 4	0.24691	0.0700959	0.0133595	1031.96
ENSMUSG00000109624	Saa-ps	serum amyloid A, pseudogene	1.08224	0.658148	0.0497833	0.0937535
ENSMUSG00000027217	Tspan18	tetraspanin 18	0.266824	0.670378	0.0291726	2.9758
ENSMUSG00000074115	Saa1	serum amyloid A 1	5.37197	0.0180346	0.00444756	30.6949
ENSMUSG00000066477	Gm16551	predicted gene 16551	-0.226109	0.387595	0.0368546	9.20874
ENSMUSG00000076441	Ass1	argininosuccinate synthetase 1	-3.15017	0.00132281	0.0149085	2493.81
ENSMUSG00000038412	Higd1a	HIG1 domain family, member 1A	-1.105	0.00171798	0.00917834	68.404
ENSMUSG00000051314	Ffar2	free fatty acid receptor 2	5.46184	0.102314	0.0315637	0.0129802
ENSMUSG00000057465	Saa2	serum amyloid A 2	6.14165	0.00954656	0.00363646	33.3497
ENSMUSG00000050445	Cyp8b1	cytochrome P450, family 8, subfamily b, polypeptide 1	-2.29116	0.0165052	0.0473994	191.325
ENSMUSG00000032690	Oas2	2'-5' oligoadenylate synthetase 2	3.59356	5.26609e-05	0.000834444	0.919744
ENSMUSG00000032661	Oas3	2'-5' oligoadenylate synthetase 3	3.34133	0.0396361	0.00808082	0.236798
ENSMUSG00000001166	Oas1c	2'-5' oligoadenylate synthetase 1C	2.4844	0.00227648	0.00403215	0.549849
ENSMUSG00000029605	Oas1b	2'-5' oligoadenylate synthetase 1B	3.73613	0.0011428	0.00235383	0.968708
ENSMUSG00000029162	Khk	ketohexokinase	-1.50748	0.00273848	0.0185939	496.21
ENSMUSG00000028459	Cd72	CD72 antigen	0.991608	0.00658723	0.00917834	7.78892
ENSMUSG00000000093	Tbx2	T-box 2	1.12805	0.00416192	0.0117527	1.44266
ENSMUSG00000066861	Oas1g	2'-5' oligoadenylate synthetase 1G	3.44467	0.0661687	0.00399726	2.33114
ENSMUSG00000085867	Gm5834	predicted pseudogene 5834	0.99768	0.0797571	0.0243115	4.16688
ENSMUSG00000052776	Oas1a	2'-5' oligoadenylate synthetase 1A	2.81673	0.0928211	0.00593155	6.30915
ENSMUSG00000028464	Tpm2	tropomyosin 2, beta	-0.532065	0.0805914	0.0388275	24.8374
ENSMUSG00000030577	Cd22	CD22 antigen	1.12466	0.0134178	0.00567255	0.740266
ENSMUSG00000018574	Acadvl	acyl-Coenzyme A dehydrogenase, very long chain	-1.72488	0.00191074	0.0318663	330.664
ENSMUSG00000029204	Rhoh	ras homolog family member H	2.04166	0.0051478	0.0363808	0.261127
ENSMUSG00000026180	Cxcr2	chemokine (C-X-C motif) receptor 2	3.98099	0.0405262	0.00788395	0.321636
ENSMUSG00000020439	Smtn	smoothelin	-0.846807	0.0105269	0.0353493	5.42615
ENSMUSG00000027215	Cd82	CD82 antigen	-1.92145	0.00331444	0.0407359	50.1608
ENSMUSG00000028480	Glipr2	GLI pathogenesis-related 2	1.9057	0.106966	0.0206555	0.773477
ENSMUSG00000042726	Trafd1	TRAF type zinc finger domain containing 1	1.77639	2.41667e-05	0.000716637	15.1105
ENSMUSG00000104985	Gm42917	predicted gene 42917	1.80579	0.0161856	0.00917834	5.02224
ENSMUSG00000042719	Naa25	N(alpha)-acetyltransferase 25, NatB auxiliary subunit	0.70576	0.183258	0.0072525	4.40258
ENSMUSG00000020718	Polg2	polymerase (DNA directed), gamma 2, accessory subunit	-0.185385	0.492439	0.0286081	3.44344
ENSMUSG00000101503	Gm28364	predicted gene 28364	-1.51873	0.00383597	0.0417153	77.8202
ENSMUSG00000005800	Mmp8	matrix metallopeptidase 8	4.07361	0.0194376	0.0443596	0.121182
ENSMUSG00000026548	Slamf9	SLAM family member 9	1.39099	0.336729	0.00392913	0.699831
ENSMUSG00000026179	Pnkd	paroxysmal nonkinesiogenic dyskinesia	-0.79127	0.0399886	0.0114484	31.3722
ENSMUSG00000018372	Cep95	centrosomal protein 95	1.24524	0.00554632	0.0157554	6.65936
ENSMUSG00000025651	Uqcrc1	ubiquinol-cytochrome c reductase core protein 1	-2.06967	0.0055727	0.038209	141.022
ENSMUSG00000035561	Aldh1b1	aldehyde dehydrogenase 1 family, member B1	-1.9204	0.00403968	0.0335869	68.6344
ENSMUSG00000030935	Acsm3	acyl-CoA synthetase medium-chain family member 3	-1.82339	0.00124796	0.0376971	41.7094
ENSMUSG00000020432	Tcn2	transcobalamin 2	-1.88162	0.00028059	0.0083378	49.1922
ENSMUSG00000035517	Tdrd7	tudor domain containing 7	0.841205	0.116953	0.0119283	8.12431
ENSMUSG00000026358	Rgs1	regulator of G-protein signaling 1	1.50862	0.237798	0.0498347	0.632896
ENSMUSG00000018362	Kpna2	karyopherin (importin) alpha 2	-1.86138	0.0016851	0.0281155	33.9569
ENSMUSG00000025888	Casp1	caspase 1	1.49267	0.00355781	0.0381099	3.23987
ENSMUSG00000033538	Casp4	caspase 4, apoptosis-related cysteine peptidase	3.01336	0.0400722	0.0157554	1.34516
ENSMUSG00000053318	Slamf8	SLAM family member 8	2.54401	0.0964636	0.020333	0.203839
ENSMUSG00000026542	Apcs	serum amyloid P-component	1.58733	0.01439	0.00392913	216.468
ENSMUSG00000020886	Dlg4	discs large MAGUK scaffold protein 4	1.50287	0.00135008	0.00700953	0.397382
ENSMUSG00000050578	Mmp13	matrix metallopeptidase 13	3.1361	0.198444	0.0105759	0.0980528
ENSMUSG00000009687	Fxyd5	FXYD domain-containing ion transport regulator 5	1.24094	0.190454	0.00592882	2.92023
ENSMUSG00000037849	Ifi206	interferon activated gene 206	2.79261	0.0333575	0.0260652	1.21222
ENSMUSG00000073491	Ifi213	interferon activated gene 213	4.01072	9.71326e-06	0.00560936	1.78583
ENSMUSG00000043263	Ifi209	interferon activated gene 209	2.67064	0.00864491	0.00156961	2.31401
ENSMUSG00000066677	Ifi208	interferon activated gene 208	2.53786	0.00525935	0.0140719	0.918378
ENSMUSG00000103105	Gm18752	predicted gene, 18752	5.77469	0.022275	0.00662418	0.0750525
ENSMUSG00000073490	Ifi207	interferon activated gene 207	2.2326	8.46801e-05	0.00611682	4.12892
ENSMUSG00000073489	Ifi204	interferon activated gene 204	1.89864	0.0134959	0.00739801	12.2908
ENSMUSG00000090272	Mndal	myeloid nuclear differentiation antigen like	2.75575	0.00238414	0.0245983	33.2063
ENSMUSG00000026536	Ifi211	interferon activated gene 211	3.1076	0.0150682	0.0021732	12.6444
ENSMUSG00000003585	Sec14l2	SEC14-like lipid binding 2	-0.593978	0.00623707	0.0111041	385.713
ENSMUSG00000027009	Itga4	integrin alpha 4	2.70284	0.0647878	0.00213849	1.49126
ENSMUSG00000039997	Ifi203	interferon activated gene 203	3.14076	0.00586815	0.0126922	2.50776
ENSMUSG00000098783	Mir7050	microRNA 7050	1.67047	0.0935281	0.0235402	1.35361
ENSMUSG00000054203	Ifi205	interferon activated gene 205	2.89853	0.100854	0.00440013	3.10825
ENSMUSG00000017002	Slpi	secretory leukocyte peptidase inhibitor	1.47471	0.320833	0.00770434	1.06515
ENSMUSG00000075256	Cerkl	ceramide kinase-like	2.05322	0.0250977	0.000716637	1.93277
ENSMUSG00000085995	Gm2788	predicted gene 2788	1.22856	0.023249	0.0483544	8.80648
ENSMUSG00000006014	Prg4	proteoglycan 4 (megakaryocyte stimulating factor, articular superficial zone protein)	1.293	0.096767	0.00325202	101.479
ENSMUSG00000043059	Zfp513	zinc finger protein 513	1.57021	0.00684096	0.00283139	10.9313
ENSMUSG00000030884	Uqcrc2	ubiquinol cytochrome c reductase core protein 2	-1.69555	0.00204838	0.0250198	114.067
ENSMUSG00000033257	Ttll4	tubulin tyrosine ligase-like family, member 4	1.23543	0.0637436	0.0453067	1.88699
ENSMUSG00000039745	Htatip2	HIV-1 Tat interactive protein 2	-1.50954	0.000153698	0.00534925	66.4622
ENSMUSG00000059534	Uqcr10	ubiquinol-cytochrome c reductase, complex III subunit X	-1.33577	0.00344751	0.00469162	415.935
ENSMUSG00000026198	Abcb6	ATP-binding cassette, sub-family B (MDR/TAP), member 6	-1.06321	0.00329497	0.00905042	42.455
ENSMUSG00000099519	Gm29253	predicted gene 29253	-0.951672	0.00363374	0.00957282	50.6594
ENSMUSG00000084796	Mir142hg	Mir142 host gene (non-protein coding)	3.50607	0.166885	0.047419	0.650038
ENSMUSG00000065420	Mir142b	microRNA 142b	3.93842	0.0037315	0.0408624	0.994125
ENSMUSG00000105196	Mir142	microRNA 142	4.60366	0.0163042	0.0385749	0.80024
ENSMUSG00000040751	Lat2	linker for activation of T cells family, member 2	0.945283	0.184313	0.0149299	0.432763
ENSMUSG00000026390	Marco	macrophage receptor with collagenous structure	1.15403	0.134873	0.00720807	147.867
ENSMUSG00000103983	Gm20045	predicted gene, 20045	1.70281	0.0331088	0.0178453	0.68244
ENSMUSG00000039873	Neurl2	neuralized E3 ubiquitin protein ligase 2	-0.437251	0.0455472	0.0235281	4.01564
ENSMUSG00000045259	Klhdc9	kelch domain containing 9	-0.661519	0.135818	0.0345677	2.0608
ENSMUSG00000034285	Nipsnap1	nipsnap homolog 1	-1.37259	0.00054689	0.00578063	111.125
ENSMUSG00000048865	Arhgap30	Rho GTPase activating protein 30	0.900269	0.00519056	0.0232289	5.44043
ENSMUSG00000074093	Svip	small VCP/p97-interacting protein	-0.868811	0.0307149	0.0314866	35.7464
ENSMUSG00000020611	Gna13	guanine nucleotide binding protein, alpha 13	0.443969	0.38545	0.00719394	2.93171
ENSMUSG00000038235	F11r	F11 receptor	0.0482201	0.872708	0.00792422	58.9919
ENSMUSG00000032725	Folr2	folate receptor 2 (fetal)	-1.24107	0.00407818	0.0162938	14.5238
ENSMUSG00000051504	Siglech	sialic acid binding Ig-like lectin H	1.51469	0.0308243	0.0295989	0.62134
ENSMUSG00000020483	Dynll2	dynein light chain LC8-type 2	-1.67373	0.000236006	0.0045216	213.149
ENSMUSG00000087185	Gm13872	predicted gene 13872	-1.95579	0.00593938	0.0479324	5.20692
ENSMUSG00000042901	Aida	axin interactor, dorsalization associated	1.56808	0.000109618	0.00645198	2.17324
ENSMUSG00000058050	Gm9234	predicted pseudogene 9234	-2.04657	0.000183143	0.0155108	6.0443
ENSMUSG00000004814	Ccl24	chemokine (C-C motif) ligand 24	-1.23998	0.0646958	0.0396266	9.34782
ENSMUSG00000035004	Igsf6	immunoglobulin superfamily, member 6	1.37067	0.000316443	0.00500939	15.2853
ENSMUSG00000026637	Traf5	TNF receptor-associated factor 5	1.14764	0.0253988	0.0340104	3.17176
ENSMUSG00000020612	Prkar1a	protein kinase, cAMP dependent regulatory, type I, alpha	-1.70865	0.0027324	0.0315637	63.832
ENSMUSG00000019179	Mdh2	malate dehydrogenase 2, NAD (mitochondrial)	-1.69959	0.000228671	0.00256794	209.834
ENSMUSG00000004952	Rasa4	RAS p21 protein activator 4	2.47544	0.0252861	0.00969619	0.507248
ENSMUSG00000086656	Gm15701	predicted gene 15701	3.22693	0.120007	0.0285023	0.510167
ENSMUSG00000087338	Scpep1os	serine carboxypeptidase 1, opposite strand	-2.4643	0.00141624	0.0299545	6.65226
ENSMUSG00000085629	Gm11697	predicted gene 11697	-0.462468	0.173946	0.021506	25.9304
ENSMUSG00000000275	Trim25	tripartite motif-containing 25	0.802378	0.000926985	0.00340911	11.6126
ENSMUSG00000070427	Il18bp	interleukin 18 binding protein	1.76019	0.000106451	0.0110043	5.88876
ENSMUSG00000079053	Gm14010	predicted gene 14010	2.77163	0.442882	0.0211391	0.148732
ENSMUSG00000099481	Xndc1	Xrcc1 N-terminal domain containing 1	1.12933	0.00126322	0.011611	4.37344
ENSMUSG00000070425	Xntrpc	Xndc1-transient receptor potential cation channel, subfamily C, member 2 readthrough	1.21803	0.00159805	0.0162823	1.64796
ENSMUSG00000100254	Trpc2	transient receptor potential cation channel, subfamily C, member 2	1.27368	0.00112558	0.0283573	3.11733
ENSMUSG00000085189	Gm11963	predicted gene 11963	0.199403	0.745118	0.0201507	12.1881
ENSMUSG00000056966	Gjc3	gap junction protein, gamma 3	1.48298	0.128488	0.0100771	0.892378
ENSMUSG00000020553	Pctp	phosphatidylcholine transfer protein	-1.93091	0.0128985	0.0432294	34.0341
ENSMUSG00000034957	Cebpa	CCAAT/enhancer binding protein (C/EBP), alpha	-0.526067	0.00435578	0.01685	135.742
ENSMUSG00000014353	Tmem87b	transmembrane protein 87B	0.873903	0.00209918	0.00721163	4.16002
ENSMUSG00000074807	Gm10762	predicted gene 10762	-1.15462	0.0303007	0.0225161	3.71952
ENSMUSG00000017652	Cd40	CD40 antigen	3.02143	0.139649	0.00104032	0.271607
ENSMUSG00000005087	Cd44	CD44 antigen	0.920301	0.146123	0.0185939	0.942502
ENSMUSG00000030779	Rbbp6	retinoblastoma binding protein 6, ubiquitin ligase	1.05715	0.00678452	0.0451247	32.6245
ENSMUSG00000027398	Il1b	interleukin 1 beta	2.40827	0.229358	0.00741273	2.11961
ENSMUSG00000027187	Cat	catalase	-2.10705	0.00106248	0.0193577	2573.94
ENSMUSG00000098140	Gm26938	predicted gene, 26938	-1.48611	0.0038075	0.014693	22.9531
ENSMUSG00000037902	Sirpa	signal-regulatory protein alpha	0.95439	0.10061	0.0137684	7.675
ENSMUSG00000087248	Gm16120	predicted gene 16120	3.74353	0.00245191	0.022504	0.124015
ENSMUSG00000036639	Nudt1	nudix (nucleoside diphosphate linked moiety X)-type motif 1	-2.26744	4.48433e-05	0.00104032	48.2513
ENSMUSG00000025479	Cyp2e1	cytochrome P450, family 2, subfamily e, polypeptide 1	-2.29641	0.00199082	0.0289156	1970.18
ENSMUSG00000030966	Trim21	tripartite motif-containing 21	2.11232	0.000169322	0.00104032	4.90885
ENSMUSG00000020821	Kif1c	kinesin family member 1C	-1.26897	0.00208439	0.0191648	157.136
ENSMUSG00000025324	Atp10a	ATPase, class V, type 10A	2.5613	0.119756	0.0203465	0.211817
ENSMUSG00000032698	Lmo2	LIM domain only 2	1.15067	0.124907	0.00915405	3.39791
ENSMUSG00000047635	2810006K23Rik	RIKEN cDNA 2810006K23 gene	-2.1561	0.00295066	0.0379058	11.7056
ENSMUSG00000047798	Cd300lf	CD300 molecule like family member F	2.70516	4.65036e-06	0.000716637	1.86669
ENSMUSG00000026822	Lcn2	lipocalin 2	6.28073	0.0001019	0.00362913	7.49583
ENSMUSG00000018459	Slc13a3	solute carrier family 13 (sodium-dependent dicarboxylate transporter), member 3	2.41833	0.0253113	0.00148633	11.0525
ENSMUSG00000025489	Ifitm5	interferon induced transmembrane protein 5	3.16787	0.00915993	0.0162938	0.235392
ENSMUSG00000060591	Ifitm2	interferon induced transmembrane protein 2	0.315239	0.217691	0.00862093	111.882
ENSMUSG00000059108	Ifitm6	interferon induced transmembrane protein 6	2.56029	0.0830628	0.0106853	0.139468
ENSMUSG00000029322	Plac8	placenta-specific 8	2.28222	0.028597	0.00479451	6.25481
ENSMUSG00000079442	St6galnac4	ST6 (alpha-N-acetyl-neuraminyl-2,3-beta-galactosyl-1,3)-N-acetylgalactosaminide alpha-2,6-sialyltransferase 4	1.29139	0.0975949	0.0384997	0.49963
ENSMUSG00000015950	Ncf1	neutrophil cytosolic factor 1	0.984912	0.163422	0.00793943	5.27939
ENSMUSG00000025498	Irf7	interferon regulatory factor 7	2.87659	0.0120117	0.00248508	37.7962
ENSMUSG00000038580	Sct	secretin	2.49365	0.295619	0.0332329	0.0465134
ENSMUSG00000068290	Ddrgk1	DDRGK domain containing 1	-1.99199	0.00115999	0.0121075	907.762
ENSMUSG00000007891	Ctsd	cathepsin D	-1.55322	0.00670003	0.0227952	210.877
ENSMUSG00000085156	Snhg15	small nucleolar RNA host gene 15	1.71499	0.00124152	0.00346653	5.02592
ENSMUSG00000018819	Lsp1	lymphocyte specific 1	0.627422	0.386113	0.0317964	6.14971
ENSMUSG00000020805	Slc13a5	solute carrier family 13 (sodium-dependent citrate transporter), member 5	3.30658	0.00390359	0.0230875	0.287181
ENSMUSG00000040483	Xaf1	XIAP associated factor 1	2.74702	0.00668409	0.000825603	5.79247
ENSMUSG00000002718	Cse1l	chromosome segregation 1-like (S. cerevisiae)	-1.96554	0.002469	0.0422462	9.00708
ENSMUSG00000020794	Ube2g1	ubiquitin-conjugating enzyme E2G 1	-1.86498	0.00648561	0.0453528	10.1461
ENSMUSG00000020790	Ankfy1	ankyrin repeat and FYVE domain containing 1	0.576201	0.163334	0.0315765	1.19394
ENSMUSG00000020407	Upp1	uridine phosphorylase 1	0.676663	0.335013	0.0222374	1.63031
ENSMUSG00000039501	Znfx1	zinc finger, NFX1-type containing 1	2.12868	0.00311741	0.00181365	6.31877
ENSMUSG00000027318	Adam33	a disintegrin and metallopeptidase domain 33	3.10736	0.0050701	0.0323496	0.899751
ENSMUSG00000005107	Slc2a9	solute carrier family 2 (facilitated glucose transporter), member 9	-0.279439	0.181036	0.0199129	7.392
ENSMUSG00000074578	Zfas1	zinc finger, NFX1-type containing 1, antisense RNA 1	1.87807	0.00011852	0.00791124	4.93905
ENSMUSG00000077565	Gm23201	predicted gene, 23201	3.75872	0.000298896	0.0280593	4.29402
ENSMUSG00000077698	Snord12	small nucleolar RNA, C/D box 12	3.14586	0.00917885	0.0130167	5.31501
ENSMUSG00000027322	Siglec1	sialic acid binding Ig-like lectin 1, sialoadhesin	1.37009	0.00544962	0.0121075	0.830108
ENSMUSG00000019082	Slc25a22	solute carrier family 25 (mitochondrial carrier, glutamate), member 22	0.977139	0.0104899	0.0119283	5.68411
ENSMUSG00000037411	Serpine1	serine (or cysteine) peptidase inhibitor, clade E, member 1	4.83762	0.183786	0.0195207	0.0732134
ENSMUSG00000043279	Trim56	tripartite motif-containing 56	1.51373	0.016496	0.00146108	6.27906
ENSMUSG00000017929	B4galt5	UDP-Gal:betaGlcNAc beta 1,4-galactosyltransferase, polypeptide 5	0.795239	0.00552876	0.00739801	5.75724
ENSMUSG00000048200	Cracr2b	calcium release activated channel regulator 2B	-0.332058	0.229365	0.0213398	5.88743
ENSMUSG00000073787	Gm10575	predicted gene 10575	-0.803502	0.00647688	0.00204063	4.60558
ENSMUSG00000025510	Cd151	CD151 antigen	-1.45418	0.000869736	0.0163037	10.866
ENSMUSG00000039096	Rsad1	radical S-adenosyl methionine domain containing 1	2.09684	0.0144776	0.0124881	1.72018
ENSMUSG00000074170	Plekhf1	pleckstrin homology domain containing, family F (with FYVE domain) member 1	-0.793262	0.003499	0.041638	2.83814
ENSMUSG00000015083	C8g	complement component 8, gamma polypeptide	-1.21218	0.000879088	0.00435328	280.548
ENSMUSG00000006418	Rnf114	ring finger protein 114	0.553671	0.269662	0.00399214	33.9695
ENSMUSG00000087684	1200007C13Rik	RIKEN cDNA 1200007C13 gene	2.46212	0.108372	0.00893336	0.29117
ENSMUSG00000085411	Gm14319	predicted gene 14319	0.252323	0.818883	0.0306417	0.685475
ENSMUSG00000026942	Traf2	TNF receptor-associated factor 2	0.852524	0.0184911	0.0229271	4.16544
ENSMUSG00000027540	Ptpn1	protein tyrosine phosphatase, non-receptor type 1	0.316837	0.380031	0.0174882	9.43223
ENSMUSG00000030382	Slc27a5	solute carrier family 27 (fatty acid transporter), member 5	-1.50083	0.00127686	0.00539958	235.36
ENSMUSG00000020120	Plek	pleckstrin	1.75626	0.115516	0.00237532	0.623621
ENSMUSG00000038967	Pdk2	pyruvate dehydrogenase kinase, isoenzyme 2	-0.892838	0.0182975	0.0432294	39.5564
ENSMUSG00000052403	Fcnaos	ficolin A, opposite strand	-1.91679	0.00623159	0.0368674	30.4128
ENSMUSG00000026939	Tmem141	transmembrane protein 141	-1.05012	0.000808423	0.00848104	41.6926
ENSMUSG00000049659	Aftph	aftiphilin	0.515375	0.155989	0.00757886	9.37361
ENSMUSG00000026938	Fcna	ficolin A	-2.02147	0.00524754	0.0398903	75.6063
ENSMUSG00000038845	Phb	prohibitin	-1.13671	0.00216684	0.00181365	170.671
ENSMUSG00000049086	Bmyc	brain expressed myelocytomatosis oncogene	-1.86445	0.00173679	0.0105512	4.20036
ENSMUSG00000027079	Clp1	CLP1, cleavage and polyadenylation factor I subunit	0.617149	0.380192	0.0342207	11.3855
ENSMUSG00000034059	Ypel4	yippee like 4	2.90052	0.000312853	0.0045332	0.590935
ENSMUSG00000001891	Ugp2	UDP-glucose pyrophosphorylase 2	-2.11678	0.00516133	0.0302162	59.6882
ENSMUSG00000027078	Ube2l6	ubiquitin-conjugating enzyme E2L 6	-0.350734	0.436055	0.00898339	113.582
ENSMUSG00000020321	Mdh1	malate dehydrogenase 1, NAD (soluble)	-2.10539	0.000560477	0.0110299	349.883
ENSMUSG00000027133	Nop10	NOP10 ribonucleoprotein	-2.09378	9.76396e-05	0.00479451	51.7095
ENSMUSG00000052056	Zfp217	zinc finger protein 217	0.65285	0.0766145	0.0107075	2.19008
ENSMUSG00000000982	Ccl3	chemokine (C-C motif) ligand 3	3.81016	0.144126	0.0238671	0.37221
ENSMUSG00000018930	Ccl4	chemokine (C-C motif) ligand 4	2.17037	0.24509	0.00735314	0.264696
ENSMUSG00000026870	Cutal	cutA divalent cation tolerance homolog-like	-0.827878	0.00016293	0.00360549	30.0383
ENSMUSG00000027358	Bmp2	bone morphogenetic protein 2	-0.64668	0.0306029	0.0358633	2.82128
ENSMUSG00000070495	Ctcfl	CCCTC-binding factor (zinc finger protein)-like	1.00888	0.181315	0.0240271	0.523233
ENSMUSG00000087382	Ctcflos	CCCTC-binding factor (zinc finger protein)-like, opposite strand	2.89367	0.0279861	0.00264316	0.728755
ENSMUSG00000027514	Zbp1	Z-DNA binding protein 1	4.68837	0.0031259	0.000959557	12.4292
ENSMUSG00000068205	Macrod2	mono-ADP ribosylhydrolase 2	-2.56638	0.0042172	0.0440893	3.05118
ENSMUSG00000027347	Rasgrp1	RAS guanyl releasing protein 1	1.93977	0.00886996	0.0332651	0.289518
ENSMUSG00000002728	Naa20	N(alpha)-acetyltransferase 20, NatB catalytic subunit	-0.045113	0.806667	0.0153436	7.63567
ENSMUSG00000066798	Zbtb6	zinc finger and BTB domain containing 6	1.02122	0.00864794	0.0266136	1.87459
ENSMUSG00000060336	Zfp937	zinc finger protein 937	0.501877	0.245556	0.0458488	0.888942
ENSMUSG00000095315	Gm10130	predicted gene 10130	1.0267	0.256546	0.0278316	5.10519
ENSMUSG00000046814	Gchfr	GTP cyclohydrolase I feedback regulator	-2.01274	0.00199404	0.000716637	102.804
ENSMUSG00000082809	Gm14150	predicted gene 14150	-1.38446	0.00425631	0.0265528	4.63798
ENSMUSG00000087433	Gm14167	predicted gene 14167	2.6564	0.0311731	0.0303032	0.42792
ENSMUSG00000026866	Kynu	kynureninase	-1.68914	0.00405581	0.0255029	36.5582
ENSMUSG00000052248	Zeb2os	zinc finger E-box binding homeobox 2, opposite strand	0.942022	0.155825	0.0395041	2.48327
ENSMUSG00000036249	Rbm43	RNA binding motif protein 43	1.1687	0.00913881	0.00978854	2.25124
ENSMUSG00000026946	Nmi	N-myc (and STAT) interactor	0.282705	0.610583	0.00668012	83.4059

## Sheet: DE genes for Y414A_16 hpi
ENSMUSG Number	Gene name	Gene description	log2FoldChange	pval	padj	baseline
ENSMUSG00000064355	mt-Tk	mitochondrially encoded tRNA lysine	2.26398	0.0448016	0.0403871	0.298631
ENSMUSG00000105830	Trgj2	T cell receptor gamma joining 2	0.238467	0.777646	0.0201711	1.75063
ENSMUSG00000022678	Nde1	nudE neurodevelopment protein 1	-0.457251	0.0978543	0.0414587	9.08201
ENSMUSG00000035021	Baz1a	bromodomain adjacent to zinc finger domain 1A	2.94975	0.0356048	0.0201711	12.3879
ENSMUSG00000021270	Hsp90aa1	heat shock protein 90, alpha (cytosolic), class A member 1	1.42205	0.117113	0.0201711	824.443
ENSMUSG00000073555	Gm4951	predicted gene 4951	0.422224	0.352727	0.0338773	78.6435
ENSMUSG00000068606	Gm4841	predicted gene 4841	4.75253	0.120819	0.0201711	4.54385
ENSMUSG00000054072	Iigp1	interferon inducible GTPase 1	2.67862	0.0074062	0.0402826	236.443
ENSMUSG00000021364	Elovl2	elongation of very long chain fatty acids (FEN1/Elo2, SUR4/Elo3, yeast)-like 2	-1.52188	0.000799654	0.0443284	89.6801
ENSMUSG00000024613	Tcof1	treacle ribosome biogenesis factor 1	1.33887	0.0975793	0.0376165	11.5916
ENSMUSG00000078994	Zfp429	zinc finger protein 429	0.377394	0.108114	0.0388933	1.19989
ENSMUSG00000000552	Zfp385a	zinc finger protein 385A	-0.74176	0.00208703	0.0201711	25.483
ENSMUSG00000022364	Tbc1d31	TBC1 domain family, member 31	-1.35443	0.000612126	0.042166	7.92834
ENSMUSG00000097381	A230087F16Rik	RIKEN cDNA A230087F16 gene	0.437412	0.0243217	0.0273907	3.9026
ENSMUSG00000041912	Tdrkh	tudor and KH domain containing protein	-1.4456	0.000459816	0.0285023	4.04431
ENSMUSG00000021280	Exoc3l4	exocyst complex component 3-like 4	1.32346	0.102534	0.0275261	0.807754
ENSMUSG00000000340	Dbt	dihydrolipoamide branched chain transacylase E2	-0.025953	0.948258	0.0201711	79.0811
ENSMUSG00000022111	Uchl3	ubiquitin carboxyl-terminal esterase L3 (ubiquitin thiolesterase)	-1.88488	0.00165758	0.0457625	87.1354
ENSMUSG00000071256	Zfp213	zinc finger protein 213	1.30545	0.00569207	0.0215297	3.07014
ENSMUSG00000030236	Slco1b2	solute carrier organic anion transporter family, member 1b2	-0.951015	0.000758024	0.039346	345.077
ENSMUSG00000022126	Acod1	aconitate decarboxylase 1	6.89426	0.122033	0.0417109	0.142655
ENSMUSG00000097426	Gm8941	predicted gene 8941	-0.047474	0.889085	0.0299413	16.1403
ENSMUSG00000041698	Slco1a1	solute carrier organic anion transporter family, member 1a1	-1.6127	0.00285916	0.0259917	109.921
ENSMUSG00000031441	Atp11a	ATPase, class VI, type 11A	4.28811	0.00465997	0.00556	0.647935
ENSMUSG00000033004	Mycbp2	MYC binding protein 2, E3 ubiquitin protein ligase	1.48742	0.00119183	0.0104879	1.46348
ENSMUSG00000018042	Cyb5r3	cytochrome b5 reductase 3	-2.00407	0.00360547	0.0303879	1691.26
ENSMUSG00000024378	Stard4	StAR-related lipid transfer (START) domain containing 4	-1.24456	0.00106797	0.0257748	21.4991
ENSMUSG00000025085	Ablim1	actin-binding LIM protein 1	0.676882	0.00307922	0.0244823	2.87927
ENSMUSG00000054263	Lifr	LIF receptor alpha	-0.759265	0.000990682	0.0244823	39.0015
ENSMUSG00000022663	Atg3	autophagy related 3	-1.86491	0.00101389	0.0363809	288.08
ENSMUSG00000092746	Rn7s6	7S RNA 6	3.33847	0.341753	0.0452405	0.497798
ENSMUSG00000045930	Clec14a	C-type lectin domain family 14, member a	-1.03402	0.00665786	0.0324275	2.62188
ENSMUSG00000021287	Xrcc3	X-ray repair complementing defective repair in Chinese hamster cells 3	-0.0526678	0.902772	0.0257748	9.07377
ENSMUSG00000031712	Il15	interleukin 15	1.07685	0.0179485	0.0245039	0.720359
ENSMUSG00000097006	9530082P21Rik	RIKEN cDNA 9530082P21 gene	2.1009	0.00024849	0.0236962	2.4925
ENSMUSG00000066878	Gm10184	predicted pseudogene 10184	-1.83089	0.00361446	0.023311	3.54888
ENSMUSG00000020074	Ccar1	cell division cycle and apoptosis regulator 1	1.12748	0.0257203	0.0385813	135.826
ENSMUSG00000003778	Brd8	bromodomain containing 8	0.945441	0.00519917	0.0201711	5.04612
ENSMUSG00000031708	Tecr	trans-2,3-enoyl-CoA reductase	-1.53627	0.00151378	0.0317687	167.724
ENSMUSG00000038910	Plcl2	phospholipase C-like 2	0.97206	0.0492588	0.0201711	14.2
ENSMUSG00000021636	Marveld2	MARVEL (membrane-associating) domain containing 2	0.529372	0.0143646	0.0265562	5.04109
ENSMUSG00000000753	Serpinf1	serine (or cysteine) peptidase inhibitor, clade F, member 1	-1.65641	0.00064855	0.0174116	363.67
ENSMUSG00000000168	Dlat	dihydrolipoamide S-acetyltransferase (E2 component of pyruvate dehydrogenase complex)	-1.35236	0.00225207	0.0415013	8.43352
ENSMUSG00000057933	Gsta2	glutathione S-transferase, alpha 2 (Yc2)	-4.39031	0.000116067	0.0331269	115.006
ENSMUSG00000076609	Igkc	immunoglobulin kappa constant	1.4305	0.0441024	0.0360607	26.3972
ENSMUSG00000087190	D430001F17Rik	RIKEN cDNA D430001F17 gene	-2.88359	0.000461249	0.033232	21.8504
ENSMUSG00000045795	Whamm	WAS protein homolog associated with actin, golgi membranes and microtubules	1.05611	0.00136651	0.0201816	64.6227
ENSMUSG00000021038	Vipas39	VPS33B interacting protein, apical-basolateral polarity regulator, spe-39 homolog	0.492888	0.0520763	0.010657	5.72455
ENSMUSG00000066258	Trim12a	tripartite motif-containing 12A	2.76097	0.023863	0.0421727	5.84539
ENSMUSG00000103216	Gm37248	predicted gene, 37248	2.35791	0.0428992	0.0244823	0.116973
ENSMUSG00000038217	Tlcd2	TLC domain containing 2	-1.32612	0.00363995	0.0484032	349.553
ENSMUSG00000087175	Gm15133	predicted gene 15133	3.38736	0.0060731	0.0385813	0.164272
ENSMUSG00000105135	Gm43667	predicted gene 43667	-1.86957	0.000367411	0.0234646	5.12748
ENSMUSG00000049624	Slc17a5	solute carrier family 17 (anion/sugar transporter), member 5	-1.15385	0.00282368	0.0409906	7.69068
ENSMUSG00000000296	Tpd52l1	tumor protein D52-like 1	-3.02807	0.00218682	0.0486943	68.0584
ENSMUSG00000054422	Fabp1	fatty acid binding protein 1, liver	-1.63867	0.000678682	0.00949036	89183.4
ENSMUSG00000057143	Trim12c	tripartite motif-containing 12C	3.15466	0.06668	0.00949036	6.60777
ENSMUSG00000032883	Acsl3	acyl-CoA synthetase long-chain family member 3	-0.720259	0.0388555	0.0257748	25.9787
ENSMUSG00000051306	Usp42	ubiquitin specific peptidase 42	1.46274	0.0030656	0.0404133	2.28779
ENSMUSG00000048970	C1galt1c1	C1GALT1-specific chaperone 1	-1.19106	0.00074283	0.0342674	19.2031
ENSMUSG00000023122	Sult1c2	sulfotransferase family, cytosolic, 1C, member 2	-2.16391	0.00377973	0.0376165	2.27539
ENSMUSG00000036473	Tbc1d24	TBC1 domain family, member 24	1.39559	0.00215067	0.0201711	2.69241
ENSMUSG00000078686	Mup9	major urinary protein 9	-0.34072	0.174284	0.0259917	4.08658
ENSMUSG00000057596	Trim30d	tripartite motif-containing 30D	3.60462	1.3404e-05	0.023311	3.02033
ENSMUSG00000078683	Mup1	major urinary protein 1	-0.0811861	0.753663	0.0270105	15.5066
ENSMUSG00000054733	Msra	methionine sulfoxide reductase A	-1.83144	0.00100072	0.0433387	49.3412
ENSMUSG00000078680	Mup10	major urinary protein 10	-1.01364	0.000955869	0.0158724	504.794
ENSMUSG00000023249	Parp3	poly (ADP-ribose) polymerase family, member 3	2.20864	0.00151185	0.0402826	12.0574
ENSMUSG00000034471	Caskin2	CASK-interacting protein 2	1.6788	0.00035286	0.0275261	2.48427
ENSMUSG00000038781	Stap2	signal transducing adaptor family member 2	0.982029	0.035462	0.0245039	52.143
ENSMUSG00000039456	Morc3	microrchidia 3	1.52467	0.00287776	0.0275261	7.2215
ENSMUSG00000020781	Tsen54	tRNA splicing endonuclease subunit 54	0.820484	0.000162363	0.0299413	2.80173
ENSMUSG00000059326	Csf2ra	colony stimulating factor 2 receptor, alpha, low-affinity (granulocyte-macrophage)	1.73977	0.000972523	0.0201711	12.4164
ENSMUSG00000078674	Mup18	major urinary protein 18	-1.03561	0.00495932	0.0201711	31.0063
ENSMUSG00000078673	Mup19	major urinary protein 19	-0.391038	0.144743	0.0394176	11.9951
ENSMUSG00000082644	Mup-ps19	major urinary protein, pseudogene 19	-2.70992	0.00371742	0.0490813	960.887
ENSMUSG00000078672	Mup20	major urinary protein 20	-2.34968	0.00311317	0.0402826	5066.93
ENSMUSG00000066154	Mup3	major urinary protein 3	-0.966999	0.00391853	0.00752454	9216.23
ENSMUSG00000001467	Cyp51	cytochrome P450, family 51	-1.35227	0.00329574	0.0257748	104.63
ENSMUSG00000026491	Ahctf1	AT hook containing transcription factor 1	-0.388539	0.0199701	0.0364998	10.7119
ENSMUSG00000027304	Rtf1	RTF1, Paf1/RNA polymerase II complex component	1.36903	0.12572	0.0237754	21.7584
ENSMUSG00000036655	Colec11	collectin sub-family member 11	-1.31113	0.000470456	0.0134693	74.2639
ENSMUSG00000034450	Gulo	gulonolactone (L-) oxidase	-1.81037	0.000725614	0.0331269	155.409
ENSMUSG00000108813	Rpl19-ps9	ribosomal protein L19, pseudogene 9	1.30772	0.0861177	0.0317687	0.766991
ENSMUSG00000106096	B230207O21Rik	RIKEN cDNA B230207O21 gene	-3.11242	0.000758761	0.0335979	8.78697
ENSMUSG00000032575	Manf	mesencephalic astrocyte-derived neurotrophic factor	-1.32624	0.00176082	0.0297139	244.476
ENSMUSG00000076613	Ighg2b	immunoglobulin heavy constant gamma 2B	1.65846	0.113003	0.0321283	0.724918
ENSMUSG00000049950	Rpp38	ribonuclease P/MRP 38 subunit	1.00653	0.00177433	0.0418901	8.71698
ENSMUSG00000079339	Ifit1bl1	interferon induced protein with tetratricpeptide repeats 1B like 1	3.11835	0.156142	0.0081422	0.324499
ENSMUSG00000034459	Ifit1	interferon-induced protein with tetratricopeptide repeats 1	5.47322	0.054986	0.010657	8.9527
ENSMUSG00000035356	Nfkbiz	nuclear factor of kappa light polypeptide gene enhancer in B cells inhibitor, zeta	2.4622	0.000185935	0.0289391	2.42029
ENSMUSG00000011305	Plin5	perilipin 5	-1.02299	0.00477458	0.0370823	39.1957
ENSMUSG00000032051	Fdx1	ferredoxin 1	-2.28953	0.000454503	0.0290498	57.7842
ENSMUSG00000032688	Malt1	MALT1 paracaspase	0.580499	0.00643035	0.0377494	2.34275
ENSMUSG00000028003	Lrat	lecithin-retinol acyltransferase (phosphatidylcholine-retinol-O-acyltransferase)	-1.18282	0.0101931	0.0385813	5.04062
ENSMUSG00000043445	Pgp	phosphoglycolate phosphatase	-1.41124	0.00224815	0.0360491	40.3784
ENSMUSG00000055980	Irs1	insulin receptor substrate 1	-0.157615	0.790113	0.0366661	3.75284
ENSMUSG00000022591	Gm9747	predicted gene 9747	-0.361193	0.522281	0.0364998	9.92188
ENSMUSG00000000811	Txnrd3	thioredoxin reductase 3	-2.18566	0.00159725	0.0366661	9.5666
ENSMUSG00000003528	Slc25a1	solute carrier family 25 (mitochondrial carrier, citrate transporter), member 1	-1.29254	0.00187266	0.0321283	126.272
ENSMUSG00000104082	Gm7115	predicted gene 7115	2.77188	0.101571	0.0201711	0.108177
ENSMUSG00000078861	Zfp931	zinc finger protein 931	-0.654186	0.027979	0.0347515	2.85062
ENSMUSG00000026471	Mr1	major histocompatibility complex, class I-related	-0.698701	0.00527062	0.0449647	1.4652
ENSMUSG00000037103	Dcaf15	DDB1 and CUL4 associated factor 15	0.987058	0.0015105	0.0179174	2.61066
ENSMUSG00000039234	Sec24d	Sec24 related gene family, member D (S. cerevisiae)	-0.792349	0.0114697	0.0360491	15.1584
ENSMUSG00000025545	Clybl	citrate lyase beta like	-1.92238	0.000529435	0.0336359	86.2318
ENSMUSG00000028600	Podn	podocan	-1.49957	0.00863072	0.0299413	6.31834
ENSMUSG00000002900	Lamb1	laminin B1	-1.09829	0.0175618	0.033716	3.46212
ENSMUSG00000033752	Mnd1	meiotic nuclear divisions 1	-1.37223	0.000410138	0.0201711	68.1584
ENSMUSG00000058838	Rps27a-ps2	ribosomal protein S27A, pseudogene 2	1.67846	0.00697242	0.0245039	2.48729
ENSMUSG00000072772	Grcc10	gene rich cluster, C10 gene	-2.1954	0.00115552	0.0385813	111.432
ENSMUSG00000034438	Gbp8	guanylate-binding protein 8	3.38111	1.23579e-05	0.00696367	13.9496
ENSMUSG00000029298	Gbp9	guanylate-binding protein 9	4.28632	3.45671e-05	0.0415013	3.28184
ENSMUSG00000036959	Bcorl1	BCL6 co-repressor-like 1	-0.288641	0.0240314	0.0201711	2.68123
ENSMUSG00000105096	Gbp10	guanylate-binding protein 10	4.29641	2.87283e-06	0.0323858	23.9152
ENSMUSG00000044701	Il27	interleukin 27	3.04803	0.00426363	0.0444961	0.693801
ENSMUSG00000030088	Aldh1l1	aldehyde dehydrogenase 1 family, member L1	-1.63072	0.00198129	0.0484341	463.665
ENSMUSG00000036932	Aifm1	apoptosis-inducing factor, mitochondrion-associated 1	-1.49999	0.000757007	0.0204138	145.089
ENSMUSG00000025289	Prdx4	peroxiredoxin 4	-1.26403	0.00508192	0.0214896	50.1603
ENSMUSG00000034248	Slc25a37	solute carrier family 25, member 37	0.965803	0.0449584	0.0248691	3.24574
ENSMUSG00000025002	Cyp2c55	cytochrome P450, family 2, subfamily c, polypeptide 55	-2.53089	0.000396248	0.0299413	14.3883
ENSMUSG00000032808	Cyp2c38	cytochrome P450, family 2, subfamily c, polypeptide 38	-1.89497	0.000707862	0.0366661	10.3566
ENSMUSG00000074882	Cyp2c68	cytochrome P450, family 2, subfamily c, polypeptide 68	-1.82648	0.00267795	0.0321283	918.157
ENSMUSG00000036278	Macrod1	mono-ADP ribosylhydrolase 1	-2.50092	0.000493689	0.0290498	58.7419
ENSMUSG00000092008	Cyp2c69	cytochrome P450, family 2, subfamily c, polypeptide 69	-2.69881	0.000926139	0.0259917	726.752
ENSMUSG00000046329	Slc25a23	solute carrier family 25 (mitochondrial carrier; phosphate carrier), member 23	-0.907926	0.00144209	0.0214896	149.72
ENSMUSG00000022091	Sorbs3	sorbin and SH3 domain containing 3	-0.16936	0.463804	0.0426231	9.3724
ENSMUSG00000006522	Itih3	inter-alpha trypsin inhibitor, heavy chain 3	1.60024	4.2206e-06	0.0171873	450.209
ENSMUSG00000038193	Hand2	heart and neural crest derivatives expressed 2	-0.791466	0.0165871	0.0426231	19.3075
ENSMUSG00000064262	Gimap8	GTPase, IMAP family member 8	1.87662	0.0141123	0.0412214	2.24912
ENSMUSG00000034245	Hdac11	histone deacetylase 11	-0.723276	0.0442752	0.0212395	21.4725
ENSMUSG00000108158	Gm44002	predicted gene, 44002	-0.97292	0.0286008	0.047011	55.9153
ENSMUSG00000040356	Skiv2l	superkiller viralicidic activity 2-like (S. cerevisiae)	0.963512	0.00496861	0.0387833	16.91
ENSMUSG00000038057	Dbil5	diazepam binding inhibitor-like 5	-0.125444	0.763713	0.0496268	2.75858
ENSMUSG00000052676	Zmat1	zinc finger, matrin type 1	0.938202	0.139637	0.0317687	1.91503
ENSMUSG00000029153	Ociad2	OCIA domain containing 2	-1.83352	0.000382861	0.0365402	79.365
ENSMUSG00000098410	Mir1957b	microRNA 1957b	0.0547436	0.945401	0.0354081	18.4377
ENSMUSG00000041429	Nthl1	nth (endonuclease III)-like 1 (E.coli)	-1.38625	5.26618e-06	0.0201711	33.2072
ENSMUSG00000033545	Znrf1	zinc and ring finger 1	1.37365	0.00438566	0.0354081	9.57994
ENSMUSG00000055782	Abcd2	ATP-binding cassette, sub-family D (ALD), member 2	-2.8489	0.00208662	0.0464416	13.0251
ENSMUSG00000053693	Mast1	microtubule associated serine/threonine kinase 1	-0.643717	0.0096795	0.0488856	5.64004
ENSMUSG00000064897	Gm22504	predicted gene, 22504	2.39302	0.012402	0.0366661	1.00323
ENSMUSG00000025937	Lactb2	lactamase, beta 2	-0.936032	0.000423715	0.010657	82.9155
ENSMUSG00000102982	Gm38319	predicted gene, 38319	1.44393	0.115168	0.0342674	0.773261
ENSMUSG00000000386	Mx1	MX dynamin-like GTPase 1	5.80934	0.0407431	0.0128798	3.54216
ENSMUSG00000023341	Mx2	MX dynamin-like GTPase 2	4.40295	0.0362655	4.9271e-05	6.59352
ENSMUSG00000025877	Hk3	hexokinase 3	2.20114	0.00113725	0.0285023	3.74013
ENSMUSG00000025816	Sec61a2	Sec61, alpha subunit 2 (S. cerevisiae)	1.30322	0.00427857	0.0411478	0.850024
ENSMUSG00000043241	Upf2	UPF2 regulator of nonsense transcripts homolog (yeast)	1.44921	0.0841594	0.0455077	23.7158
ENSMUSG00000020309	Chac2	ChaC, cation transport regulator 2	-0.891321	0.00082874	0.0150474	125.052
ENSMUSG00000047844	Bex4	brain expressed X-linked 4	-0.43268	0.0579459	0.0285023	26.8164
ENSMUSG00000019929	Dcn	decorin	-1.53506	0.00030007	0.0370823	39.9706
ENSMUSG00000083899	Gm12346	predicted gene 12346	1.19551	0.149227	0.0360607	29.9042
ENSMUSG00000065353	Snora73b	small nucleolar RNA, H/ACA box 73b	4.26225	0.052879	0.0338773	0.59435
ENSMUSG00000029445	Hpd	4-hydroxyphenylpyruvic acid dioxygenase	-1.49435	0.000605718	0.0415054	1488.97
ENSMUSG00000025602	Zfp202	zinc finger protein 202	1.60393	0.00572025	0.0460811	0.489269
ENSMUSG00000084948	1700061H18Rik	RIKEN cDNA 1700061H18 gene	-1.44317	0.00383002	0.0331269	3.90373
ENSMUSG00000046675	Tmem251	transmembrane protein 251	0.251344	0.279963	0.0201711	1.82259
ENSMUSG00000044250	Pced1b	PC-esterase domain containing 1B	0.915812	0.00679036	0.0329901	1.50567
ENSMUSG00000031146	Plp2	proteolipid protein 2	0.969146	0.0981797	0.0467279	2.34576
ENSMUSG00000031147	Magix	MAGI family member, X-linked	-1.59747	9.29528e-05	0.0156384	16.3322
ENSMUSG00000026812	Tsc1	TSC complex subunit 1	0.302825	0.153587	0.0259917	3.13734
ENSMUSG00000024096	Ralbp1	ralA binding protein 1	1.10978	0.156252	0.0201711	19.1532
ENSMUSG00000110386	Gm42031	predicted gene, 42031	2.23506	0.00102816	0.0342674	4.88803
ENSMUSG00000037921	Ddx60	DExD/H box helicase 60	3.50308	1.74905e-06	0.0323541	0.62608
ENSMUSG00000038526	Car14	carbonic anhydrase 14	-1.66585	0.00863557	0.0464416	43.2904
ENSMUSG00000036185	Sapcd1	suppressor APC domain containing 1	1.30485	0.264784	0.0472311	0.389859
ENSMUSG00000040414	Slc25a28	solute carrier family 25, member 28	0.41686	0.124206	0.0245039	18.1983
ENSMUSG00000032582	Rbm6	RNA binding motif protein 6	0.472782	0.0344381	0.0348832	15.1372
ENSMUSG00000036880	Acaa2	acetyl-Coenzyme A acyltransferase 2 (mitochondrial 3-oxoacyl-Coenzyme A thiolase)	-2.16867	0.00193095	0.0430114	1519.5
ENSMUSG00000031604	Msmo1	methylsterol monoxygenase 1	-0.544899	0.0167256	0.0245039	37.4665
ENSMUSG00000020917	Acly	ATP citrate lyase	-1.40351	0.00370304	0.0459413	49.1621
ENSMUSG00000026222	Sp100	nuclear antigen Sp100	1.63841	0.00271039	0.014365	4.34686
ENSMUSG00000023336	Wfdc1	WAP four-disulfide core domain 1	-1.91366	4.40252e-05	0.0174116	5.64822
ENSMUSG00000059866	Tnip2	TNFAIP3 interacting protein 2	1.69032	0.0203076	0.0201711	10.3612
ENSMUSG00000028028	Alpk1	alpha-kinase 1	3.56704	0.00181983	0.0201711	0.358039
ENSMUSG00000103546	Gm37666	predicted gene, 37666	2.707	0.219453	0.0342674	1.20037
ENSMUSG00000089988	Gm16238	predicted gene 16238	2.09432	0.0808492	0.0270938	5.23828
ENSMUSG00000092805	Gm26461	predicted gene, 26461	4.65006	0.318878	0.00900077	0.383626
ENSMUSG00000078779	Zfp59	zinc finger protein 59	0.9464	0.00265408	0.0132131	1.40441
ENSMUSG00000060807	Serpina6	serine (or cysteine) peptidase inhibitor, clade A, member 6	-1.43355	0.0012386	0.0171094	300.66
ENSMUSG00000006281	Tep1	telomerase associated protein 1	0.443113	0.0467425	0.0275577	1.97012
ENSMUSG00000072849	Serpina1e	serine (or cysteine) peptidase inhibitor, clade A, member 1E	-1.67763	0.000708234	0.0201711	8966.06
ENSMUSG00000023087	Noct	nocturnin	1.78923	0.0675383	0.0311559	0.786544
ENSMUSG00000032596	Uba7	ubiquitin-like modifier activating enzyme 7	3.52119	0.00139026	0.0201711	1.69225
ENSMUSG00000020806	Rhbdf2	rhomboid 5 homolog 2	1.88972	0.00540472	0.010657	1.06642
ENSMUSG00000031819	Emc8	ER membrane protein complex subunit 8	-1.6867	0.00129549	0.0491315	97.7483
ENSMUSG00000079505	Gm11131	predicted gene 11131	1.83067	6.59115e-06	0.0464416	6.63925
ENSMUSG00000035929	H2-Q4	histocompatibility 2, Q region locus 4	2.48908	0.0146576	0.0201711	29.8216
ENSMUSG00000079323	Gm20661	predicted gene 20661	3.77459	0.0139016	0.010657	1.64792
ENSMUSG00000022987	Zfp641	zinc finger protein 641	1.67075	0.161588	0.0473223	0.647584
ENSMUSG00000041515	Irf8	interferon regulatory factor 8	1.62344	0.0132457	0.0318336	2.04362
ENSMUSG00000021091	Serpina3n	serine (or cysteine) peptidase inhibitor, clade A, member 3N	2.36837	0.003733	0.038117	147.353
ENSMUSG00000038591	Colec10	collectin sub-family member 10	-0.892578	0.00571183	0.0302276	3.83674
ENSMUSG00000021809	Nudt13	nudix (nucleoside diphosphate linked moiety X)-type motif 13	1.34089	8.17277e-06	0.0319879	6.84341
ENSMUSG00000038957	Edc3	enhancer of mRNA decapping 3	0.703054	0.00691874	0.0415341	6.96169
ENSMUSG00000032018	Sc5d	sterol-C5-desaturase	-0.950738	0.00484572	0.0259917	154.431
ENSMUSG00000024646	Cyb5a	cytochrome b5 type A (microsomal)	-2.00341	0.000261252	0.0288281	2296.76
ENSMUSG00000057886	Cbx3-ps6	chromobox 3, pseudogene 6	-2.25933	0.00396643	0.0428444	2.81851
ENSMUSG00000024645	Timm21	translocase of inner mitochondrial membrane 21	-0.754914	0.00752775	0.0317687	45.6051
ENSMUSG00000037997	Parp11	poly (ADP-ribose) polymerase family, member 11	2.84244	7.1682e-05	0.0237902	0.836969
ENSMUSG00000029490	Mfsd7a	major facilitator superfamily domain containing 7A	0.468488	0.30367	0.0437464	2.11729
ENSMUSG00000020534	Shmt1	serine hydroxymethyltransferase 1 (soluble)	-1.26218	0.0008754	0.0335979	101.207
ENSMUSG00002076601	Scarna13	small Cajal body-specific RNA 1	3.3002	0.168393	0.0396355	0.34988
ENSMUSG00000041323	Ak7	adenylate kinase 7	1.64024	0.31755	0.0148344	0.382372
ENSMUSG00000086935	Gm15956	predicted gene 15956	-0.766879	0.0960369	0.0447418	3.01014
ENSMUSG00000022853	Ehhadh	enoyl-Coenzyme A, hydratase/3-hydroxyacyl Coenzyme A dehydrogenase	-2.39338	0.000992168	0.0402826	81.0076
ENSMUSG00000085399	Foxd2os	forkhead box D2, opposite strand	2.21915	0.00125959	0.0270938	0.5064
ENSMUSG00000022371	Col14a1	collagen, type XIV, alpha 1	-1.36987	0.0067663	0.0342674	6.17799
ENSMUSG00000040127	Sdr9c7	4short chain dehydrogenase/reductase family 9C, member 7	-0.955722	0.00935243	0.0414587	16.336
ENSMUSG00000109168	Gm44709	predicted gene 44709	0.44154	0.0713063	0.0407802	21.0694
ENSMUSG00000024424	Ttc39c	tetratricopeptide repeat domain 39C	-0.937199	0.0213334	0.0331269	68.2228
ENSMUSG00000025790	Slco3a1	solute carrier organic anion transporter family, member 3a1	2.74947	0.0256156	0.0104879	0.874864
ENSMUSG00000097253	Gm26770	predicted gene, 26770	0.839143	0.0538111	0.0437464	2.20733
ENSMUSG00000025571	Tnrc6c	trinucleotide repeat containing 6C	1.1219	3.95586e-05	0.0151824	1.82696
ENSMUSG00000038754	Elovl3	elongation of very long chain fatty acids (FEN1/Elo2, SUR4/Elo3, yeast)-like 3	-2.11359	0.00195335	0.0285023	42.2615
ENSMUSG00000023007	Prpf40b	pre-mRNA processing factor 40B	1.198	0.0149907	0.0419969	12.824
ENSMUSG00000038256	Bcl9	B cell CLL/lymphoma 9	1.63418	0.0259745	0.0464416	0.872366
ENSMUSG00000040312	Cchcr1	coiled-coil alpha-helical rod protein 1	0.823231	0.0103807	0.0317687	3.31465
ENSMUSG00000006517	Mvd	mevalonate (diphospho) decarboxylase	-0.357515	0.0259511	0.023311	71.8921
ENSMUSG00000035493	Tgfbi	transforming growth factor, beta induced	-1.11644	0.000265916	0.018213	20.1091
ENSMUSG00000024423	Impact	impact, RWD domain protein	1.57439	0.0382493	0.0360607	3.29409
ENSMUSG00000097415	AU020206	expressed sequence AU020206	1.74368	0.00234034	0.0295126	1.33007
ENSMUSG00000022000	Zc3h13	zinc finger CCCH type containing 13	2.37387	0.000364154	0.0338773	22.9997
ENSMUSG00000070883	Ccdc173	coiled-coil domain containing 173	0.84279	0.0974576	0.0377494	2.36723
ENSMUSG00000034334	Fam151b	family with sequence similarity 151, member B	-2.57489	0.000902019	0.0244823	5.11748
ENSMUSG00000031154	Otud5	OTU domain containing 5	1.1179	0.00416995	0.0366661	10.6648
ENSMUSG00000053113	Socs3	suppressor of cytokine signaling 3	2.98145	0.0634425	0.0257748	8.54746
ENSMUSG00000024713	Pcsk5	proprotein convertase subtilisin/kexin type 5	0.529317	0.0196293	0.0338773	2.88916
ENSMUSG00000027750	Postn	periostin, osteoblast specific factor	-1.07052	0.0142364	0.0354081	5.25849
ENSMUSG00000019906	Lin7a	lin-7 homolog A (C. elegans)	-0.0813973	0.560424	0.0431069	9.92876
ENSMUSG00000022010	Tsc22d1	TSC22 domain family, member 1	-1.06158	0.00061027	0.0317687	7.22238
ENSMUSG00000029648	Flt1	FMS-like tyrosine kinase 1	1.47203	0.0253581	0.0245039	1.96344
ENSMUSG00000019907	Ppp1r12a	protein phosphatase 1, regulatory subunit 12A	1.4639	0.0919042	0.0270938	19.0353
ENSMUSG00000038092	Hsd3b5	hydroxy-delta-5-steroid dehydrogenase, 3 beta- and steroid delta-isomerase 5	-2.40578	0.000412834	0.0201711	264.44
ENSMUSG00000062410	Hsd3b3	hydroxy-delta-5-steroid dehydrogenase, 3 beta- and steroid delta-isomerase 3	-1.70018	0.000857533	0.0240588	120.937
ENSMUSG00000001415	Smg5	Smg-5 homolog, nonsense mediated mRNA decay factor (C. elegans)	0.778501	0.00232976	0.0270986	14.5193
ENSMUSG00000106069	Gm6135	prediticted gene 6135	-2.05802	0.0052724	0.0452405	15.6548
ENSMUSG00000032407	U2surp	U2 snRNP-associated SURP domain containing	0.515529	0.0110866	0.0323858	9.94146
ENSMUSG00000003477	Inmt	indolethylamine N-methyltransferase	-3.00336	3.69821e-05	0.010657	1276.68
ENSMUSG00000042102	Dmgdh	dimethylglycine dehydrogenase precursor	-1.66218	0.000935688	0.0329901	154.155
ENSMUSG00000087334	AW495222	expressed sequence AW495222	-2.54597	7.76368e-05	0.0242416	123.742
ENSMUSG00000064225	Paqr9	progestin and adipoQ receptor family member IX	-0.880185	0.000510661	0.0201711	107.636
ENSMUSG00000036986	Pml	promyelocytic leukemia	2.2504	0.00296366	0.0201711	4.30458
ENSMUSG00000031551	Ido1	indoleamine 2,3-dioxygenase 1	2.80585	0.444021	0.0331269	0.0198437
ENSMUSG00000031360	Ctps2	cytidine 5'-triphosphate synthase 2	-0.52921	0.18497	0.0477421	3.67698
ENSMUSG00000026154	Sdhaf4	succinate dehydrogenase complex assembly factor 4	-1.17967	0.000443627	0.0275649	20.2316
ENSMUSG00000102495	Gm26524	predicted gene, 26524	-1.5592	0.00286653	0.0245039	20.0553
ENSMUSG00000037443	Cep85	centrosomal protein 85	1.84537	0.000172617	0.010657	42.0694
ENSMUSG00000030067	Foxp1	forkhead box P1	1.09749	0.0713844	0.0236962	2.51813
ENSMUSG00000047554	Tmem41b	transmembrane protein 41B	-0.35047	0.0200499	0.0244823	5.4393
ENSMUSG00000021302	Ggps1	geranylgeranyl diphosphate synthase 1	0.386505	0.0198	0.0366661	3.29273
ENSMUSG00000090761	Gm17201	predicted gene 17201	0.692276	0.0149763	0.0201711	16.0881
ENSMUSG00000064294	Aox3	aldehyde oxidase 3	-1.62024	0.00166837	0.035956	45.9711
ENSMUSG00000025235	Bbs4	Bardet-Biedl syndrome 4 (human)	0.0159955	0.924564	0.0323541	1.44495
ENSMUSG00000030149	Klrk1	killer cell lectin-like receptor subfamily K, member 1	2.22479	0.107	0.0201711	0.694335
ENSMUSG00000037348	Paqr7	progestin and adipoQ receptor family member VII	-1.00959	0.00635603	0.0467279	10.3208
ENSMUSG00000084497	Gm22107	predicted gene, 22107	2.5651	0.0652276	0.0412733	0.688231
ENSMUSG00000037204	Atg101	autophagy related 101	-2.44029	1.81895e-05	0.0317687	132.925
ENSMUSG00000028163	Nfkb1	nuclear factor of kappa light polypeptide gene enhancer in B cells 1, p105	0.913732	0.00287339	0.0250045	1.9688
ENSMUSG00000048852	Gm12185	predicted gene 12185	4.2577	0.00181109	0.047011	3.35779
ENSMUSG00000086529	Acss2os	acyl-CoA synthetase short-chain family member 2, opposite strand	-1.32015	0.02928	0.0409906	17.3159
ENSMUSG00000078922	Tgtp1	T cell specific GTPase 1	4.60918	2.90434e-06	0.0321235	11.2649
ENSMUSG00000031725	Ces1f	carboxylesterase 1F	-1.8797	0.00046478	0.0323541	226.839
ENSMUSG00000030178	Klra13-ps	killer cell lectin-like receptor subfamily A, member 13, pseudogene	5.57707	0.00688214	0.0416853	0.0462137
ENSMUSG00000057074	Ces1g	carboxylesterase 1G	-2.13311	0.000294626	0.0324468	250.537
ENSMUSG00000030804	Gm21974	predicted gene 21974	-1.1224	0.0100906	0.0311559	106.526
ENSMUSG00000106334	Gm43549	predicted gene 43549	3.14265	0.0620142	0.0449647	0.292571
ENSMUSG00000023044	Csad	cysteine sulfinic acid decarboxylase	-0.945211	0.0124554	0.0147468	69.209
ENSMUSG00000024843	Chka	choline kinase alpha	1.33762	0.0588555	0.0316567	14.6201
ENSMUSG00000001750	Tcirg1	T cell, immune regulator 1, ATPase, H+ transporting, lysosomal V0 protein A3	2.99073	0.000214069	0.0334364	12.8064
ENSMUSG00000040714	Klc3	kinesin light chain 3	0.777354	0.00827152	0.0385813	1.78191
ENSMUSG00000024065	Ehd3	EH-domain containing 3	-1.51682	0.00690339	0.0342674	39.1011
ENSMUSG00000108112	Gm45193	predicted gene 45193	3.6381	0.0070179	0.0342674	3.31432
ENSMUSG00000006378	Gcat	glycine C-acetyltransferase (2-amino-3-ketobutyrate-coenzyme A ligase)	-0.882061	0.0240835	0.047011	22.9764
ENSMUSG00000116378	Gcat	glycine C-acetyltransferase (2-amino-3-ketobutyrate-coenzyme A ligase)	-0.882061	0.0240835	0.047011	22.9764
ENSMUSG00000029798	Herc6	hect domain and RLD 6	3.38617	0.00213666	0.047011	2.48161
ENSMUSG00000043162	Pyurf	Pigy upstream reading frame	-1.15872	2.14377e-05	0.0323858	54.5711
ENSMUSG00000089875	Etohd2	ethanol decreased 2	0.904103	0.0244581	0.0121359	7.83975
ENSMUSG00000017453	Pipox	pipecolic acid oxidase	-0.644868	0.00303062	0.0331269	136.848
ENSMUSG00000053835	H2-T24	histocompatibility 2, T region locus 24	2.33231	0.000463773	0.0171094	5.06318
ENSMUSG00000089956	Gm16553	predicted gene 16553	-1.4758	0.00488572	0.0338773	32.196
ENSMUSG00000059657	Stfa2l1	stefin A2 like 1	2.06636	0.180176	0.0443284	0.428666
ENSMUSG00000074151	Nlrc5	NLR family, CARD domain containing 5	3.31371	0.000696252	0.0354081	3.43701
ENSMUSG00000072625	Gdf2	growth differentiation factor 2	-0.72454	0.0437391	0.0337421	7.11522
ENSMUSG00000027559	Car3	carbonic anhydrase 3	-2.10082	0.00103808	0.0244823	684.397
ENSMUSG00000070327	Rnf213	ring finger protein 213	3.63685	1.59534e-06	0.0267333	3.73392
ENSMUSG00000092341	Malat1	metastasis associated lung adenocarcinoma transcript 1 (non-coding RNA)	1.54548	0.00626208	0.0206364	102.444
ENSMUSG00000102349	Gm37376	predicted gene, 37376	1.47057	0.0130854	0.0244043	609.737
ENSMUSG00000023206	Il15ra	interleukin 15 receptor, alpha chain	0.796378	0.0450278	0.0104879	12.5285
ENSMUSG00000022177	Haus4	HAUS augmin-like complex, subunit 4	-2.00125	0.000731393	0.0297139	18.0379
ENSMUSG00000036995	Asap3	ArfGAP with SH3 domain, ankyrin repeat and PH domain 3	2.29558	0.00487419	0.010657	6.01672
ENSMUSG00000099101	Mir7653	microRNA 7653	-1.06732	0.0128384	0.0338773	97.1913
ENSMUSG00000097310	A930038B10Rik	RIKEN cDNA A930038B10 gene	0.444679	0.169514	0.0201711	1.89053
ENSMUSG00000022185	Acin1	apoptotic chromatin condensation inducer 1	0.73828	0.00444076	0.0348045	74.7421
ENSMUSG00000027580	Helz2	helicase with zinc finger 2, transcriptional coactivator	2.34093	0.00439326	0.0251088	9.61911
ENSMUSG00000050994	Adgb	androglobin	2.26891	0.00376099	0.0248691	3.38171
ENSMUSG00000026730	Pter	phosphotriesterase related	-0.304282	0.0313445	0.0321283	57.5955
ENSMUSG00000062683	Atp5g2	ATP synthase, H+ transporting, mitochondrial F0 complex, subunit C2 (subunit 9)	-1.61035	0.00166578	0.0377494	33.2862
ENSMUSG00000027761	Aadac	arylacetamide deacetylase	-1.41395	0.00027282	0.0201711	218.232
ENSMUSG00000027762	Sucnr1	succinate receptor 1	-2.53537	0.000246252	0.0267333	3.92737
ENSMUSG00000044206	Vsig4	V-set and immunoglobulin domain containing 4	-1.42856	0.00210607	0.0321283	16.8407
ENSMUSG00000089197	Gm25767	predicted gene, 25767	1.04736	0.0255279	0.0370823	28.7336
ENSMUSG00000026630	Batf3	basic leucine zipper transcription factor, ATF-like 3	1.62705	0.00764361	0.0342674	5.95367
ENSMUSG00000009772	Nuak2	NUAK family, SNF1-like kinase, 2	1.42896	0.000119627	0.0199729	2.47723
ENSMUSG00000055737	Ghr	growth hormone receptor	-1.03862	0.000582267	0.0288281	60.7083
ENSMUSG00000014773	Dll1	delta like canonical Notch ligand 1	1.22699	0.00283045	0.0267333	2.3694
ENSMUSG00000109947	Gm45669	predicted gene 45669	-3.43433	0.000388718	0.0483633	2.96423
ENSMUSG00000047098	Rnf31	ring finger protein 31	1.84363	0.000250547	0.0231298	4.24197
ENSMUSG00000022181	C6	complement component 6	0.116134	0.297091	0.0221907	10.8186
ENSMUSG00000002325	Irf9	interferon regulatory factor 9	1.4969	0.00157476	0.0464416	13.0848
ENSMUSG00000049152	Ugt3a2	UDP glycosyltransferases 3 family, polypeptide A2	-1.47619	0.00377577	0.041235	45.4531
ENSMUSG00000053646	Plxnb1	plexin B1	0.915767	0.0172227	0.0342674	7.35486
ENSMUSG00000092463	Gm20489	predicted gene 20489	1.84301	0.0446872	0.0104879	1.56307
ENSMUSG00000031304	Il2rg	interleukin 2 receptor, gamma chain	1.95041	0.0708323	0.0201711	1.24627
ENSMUSG00000030002	Dusp11	dual specificity phosphatase 11 (RNA/RNP complex 1-interacting)	0.904798	0.00504252	0.0335979	8.19821
ENSMUSG00000040253	Gbp7	guanylate binding protein 7	3.31661	1.43961e-06	0.0323541	5.15891
ENSMUSG00000057530	Ece1	endothelin converting enzyme 1	-1.56186	1.90074e-05	0.0244823	199.818
ENSMUSG00000028268	Gbp3	guanylate binding protein 3	3.18128	0.0117132	0.0460811	61.3926
ENSMUSG00000046761	Fam83h	family with sequence similarity 83, member H	0.847444	0.00359731	0.041235	3.48811
ENSMUSG00000028051	Hcn3	hyperpolarization-activated, cyclic nucleotide-gated K+ 3	-0.949533	0.00471785	0.0321283	47.1625
ENSMUSG00000040213	Kyat3	kynurenine aminotransferase 3	-1.4563	0.0029134	0.0385813	30.9938
ENSMUSG00000034793	G6pc3	glucose 6 phosphatase, catalytic, 3	1.13993	0.0793447	0.0397367	1.60705
ENSMUSG00000006398	Cdc20	cell division cycle 20	-1.71663	0.0123811	0.027702	3.15958
ENSMUSG00000041936	Agrn	agrin	2.27972	0.0079638	0.0130354	3.09933
ENSMUSG00000086877	A230072C01Rik	RIKEN cDNA A230072C01 gene	-1.55741	0.000296065	0.0165679	11.545
ENSMUSG00000019254	Ppp1r12c	protein phosphatase 1, regulatory subunit 12C	0.909963	0.0076305	0.0401647	25.9802
ENSMUSG00000024079	Eif2ak2	eukaryotic translation initiation factor 2-alpha kinase 2	2.37537	0.0161223	0.0251088	22.2141
ENSMUSG00000032280	Tle3	transducin-like enhancer of split 3	0.416748	0.48968	0.0415341	1.34814
ENSMUSG00000008540	Mgst1	microsomal glutathione S-transferase 1	-1.69107	0.000641967	0.0362831	1898.12
ENSMUSG00000039968	Rsbn1l	round spermatid basic protein 1-like	1.23204	0.00242126	0.0245039	2.50836
ENSMUSG00000084983	Gm11789	predicted gene 11789	-0.152224	0.482541	0.0244823	34.1335
ENSMUSG00000039934	Gsap	gamma-secretase activating protein	0.0795282	0.63908	0.0486943	7.88606
ENSMUSG00000093938	Evi2b	ecotropic viral integration site 2b	2.15203	0.000350527	0.0201711	4.05845
ENSMUSG00000104835	Gm5547	predicted gene 5547	0.237459	0.642314	0.0245039	0.735295
ENSMUSG00000074342	I830077J02Rik	RIKEN cDNA I830077J02 gene	1.64717	0.0296708	0.0201711	0.673277
ENSMUSG00000063268	Parp10	poly (ADP-ribose) polymerase family, member 10	2.66678	0.00106162	0.0215297	7.00434
ENSMUSG00000022564	Grina	glutamate receptor, ionotropic, N-methyl D-aspartate-associated protein 1 (glutamate binding)	1.55383	0.00227644	0.0251088	37.7067
ENSMUSG00000028743	Akr7a5	aldo-keto reductase family 7, member A5 (aflatoxin aldehyde reductase)	-1.91604	3.98761e-05	0.0228752	76.1247
ENSMUSG00000028637	Ccdc30	coiled-coil domain containing 30	-2.42805	0.00124272	0.0311559	6.00286
ENSMUSG00000084822	Myadml2os	myeloid-associated differentiation marker-like 2, opposite strand	-0.558558	0.266506	0.0285023	12.0301
ENSMUSG00000074476	Spc24	SPC24, NDC80 kinetochore complex component, homolog (S. cerevisiae)	-1.52296	0.00295883	0.0360607	54.34
ENSMUSG00000016194	Hsd11b1	hydroxysteroid 11-beta dehydrogenase 1	-1.85363	0.00122383	0.0285023	191.204
ENSMUSG00000053613	Notumos	notum palmitoleoyl-protein carboxylesterase, opposite strand	-0.714666	0.225658	0.0385821	5.53544
ENSMUSG00000035836	Ugt2b1	UDP glucuronosyltransferase 2 family, polypeptide B1	-1.0871	0.0113296	0.047133	238.861
ENSMUSG00000027901	Dennd2d	DENN/MADD domain containing 2D	0.764943	0.00141862	0.0201711	2.35205
ENSMUSG00000087361	0610043K17Rik	RIKEN cDNA 0610043K17 gene	1.46671	0.0156729	0.0275261	25.4922
ENSMUSG00000068758	Il3ra	interleukin 3 receptor, alpha chain	1.2036	0.333745	0.0331269	1.33601
ENSMUSG00000049404	Rarres1	retinoic acid receptor responder (tazarotene induced) 1	-1.04675	0.00275914	0.0371109	47.8682
ENSMUSG00000034353	Ramp1	receptor (calcitonin) activity modifying protein 1	-0.948685	0.0027349	0.0240588	4.39248
ENSMUSG00000030587	2200002D01Rik	RIKEN cDNA 2200002D01 gene	1.15681	0.00537763	0.00949036	92.5339
ENSMUSG00000033885	Pxk	PX domain containing serine/threonine kinase	1.02808	0.000263894	0.0452405	15.1629
ENSMUSG00000038085	Cnbd2	cyclic nucleotide binding domain containing 2	1.49701	0.00584533	0.0259917	2.82173
ENSMUSG00000026573	Xcl1	chemokine (C motif) ligand 1	2.8627	0.157401	0.017855	1.03089
ENSMUSG00000042613	Pbxip1	pre B cell leukemia transcription factor interacting protein 1	0.505943	0.0995347	0.0198344	7.80146
ENSMUSG00000027952	Pmvk	phosphomevalonate kinase	-0.805515	0.0946049	0.0366661	187.249
ENSMUSG00000049878	Rlf	rearranged L-myc fusion sequence	0.716545	0.0210362	0.0201711	1.94808
ENSMUSG00000027951	Adar	adenosine deaminase, RNA-specific	2.29064	3.34383e-06	0.0444961	4.68608
ENSMUSG00000010453	Kansl3	KAT8 regulatory NSL complex subunit 3	0.577323	0.0113411	0.0244823	16.487
ENSMUSG00000027950	Chrnb2	cholinergic receptor, nicotinic, beta polypeptide 2 (neuronal)	2.08846	0.00391973	0.0273062	1.40004
ENSMUSG00000086784	Isoc2a	isochorismatase domain containing 2a	-0.972712	0.015064	0.0273062	114.159
ENSMUSG00000029575	Mmab	methylmalonic aciduria (cobalamin deficiency) cblB type homolog (human)	-0.552941	0.160393	0.0338773	37.9482
ENSMUSG00000041939	Mvk	mevalonate kinase	-0.554948	0.0310586	0.0242416	20.8432
ENSMUSG00000058135	Gstm1	glutathione S-transferase, mu 1	-2.10832	0.000149929	0.0418901	3357.31
ENSMUSG00000019139	Isyna1	myo-inositol 1-phosphate synthase A1	3.16125	0.00157744	0.0464416	4.82373
ENSMUSG00000026269	Rnpepl1	arginyl aminopeptidase (aminopeptidase B)-like 1	0.338746	0.293279	0.027702	6.06672
ENSMUSG00000091191	Gm17334	predicted gene, 17334	1.5064	0.00075003	0.010657	14.9384
ENSMUSG00000081769	Gm12216	predicted gene 12216	2.01853	0.0427107	0.0362831	1.24725
ENSMUSG00000011382	Dhdh	dihydrodiol dehydrogenase (dimeric)	-1.46062	0.00386368	0.0288281	136.077
ENSMUSG00000043085	Tmem82	transmembrane protein 82	1.62274	0.000484033	0.0323858	16.3877
ENSMUSG00000073731	AI507597	expressed sequence AI507597	1.35796	0.00157585	0.0332541	31.6979
ENSMUSG00000031805	Jak3	Janus kinase 3	2.08537	0.0017953	0.0201711	1.618
ENSMUSG00000061353	Cxcl12	chemokine (C-X-C motif) ligand 12	-0.128656	0.7705	0.0409906	43.6111
ENSMUSG00000025153	Fasn	fatty acid synthase	-0.998422	0.000231065	0.0201711	59.6785
ENSMUSG00000062619	2310039H08Rik	RIKEN cDNA 2310039H08 gene	-1.43005	0.000130122	0.0267333	80.4251
ENSMUSG00000067916	Zfp991	zinc finger protein 991	1.76998	0.0161729	0.010657	0.655317
ENSMUSG00000019738	Polr2i	polymerase (RNA) II (DNA directed) polypeptide I	-0.178059	0.179486	0.0317687	43.0157
ENSMUSG00000100512	Ovol3	ovo like zinc finger 3	1.00599	0.225546	0.0245039	1.95363
ENSMUSG00000100774	Gm7329	predicted gene 7329	-1.98512	0.00010472	0.0236962	29.3892
ENSMUSG00000029833	Trim24	tripartite motif-containing 24	0.373234	0.111053	0.0244823	6.01117
ENSMUSG00000031845	Bco1	beta-carotene oxygenase 1	1.72878	0.00654094	0.0415341	52.4563
ENSMUSG00000040428	Plekha4	pleckstrin homology domain containing, family A (phosphoinositide binding specific) member 4	3.54862	0.00150267	0.042166	0.163601
ENSMUSG00000027881	Prpf38b	PRP38 pre-mRNA processing factor 38 (yeast) domain containing B	1.28099	0.00542502	0.0382583	204.866
ENSMUSG00000042599	Kdm7a	lysine (K)-specific demethylase 7A	0.571896	0.019522	0.028472	1.41716
ENSMUSG00000028869	Gnl2	guanine nucleotide binding protein-like 2 (nucleolar)	1.32133	0.0209471	0.0342674	103.746
ENSMUSG00000029368	Alb	albumin	-1.48867	0.00222163	0.0147468	83666.5
ENSMUSG00000042312	S100a13	S100 calcium binding protein A13	-0.59428	0.0436215	0.0376165	249.482
ENSMUSG00000029369	Afm	afamin	-0.511494	0.00110062	0.0259917	193.43
ENSMUSG00000074264	Amy1	amylase 1, salivary	-1.75194	6.15725e-05	0.0240057	155.568
ENSMUSG00000024036	Slc37a1	solute carrier family 37 (glycerol-3-phosphate transporter), member 1	2.81274	0.0919236	0.00820053	0.752698
ENSMUSG00000027639	Samhd1	SAM domain and HD domain, 1	2.50996	0.013082	0.00735671	7.24497
ENSMUSG00000024292	Cyp4f14	cytochrome P450, family 4, subfamily f, polypeptide 14	-1.21551	0.000492577	0.0236962	208.36
ENSMUSG00000003380	Rabac1	Rab acceptor 1 (prenylated)	-1.12535	0.00411067	0.0472311	18.5289
ENSMUSG00000030166	Rad52	RAD52 homolog, DNA repair protein	0.999222	0.0303581	0.0335979	1.98988
ENSMUSG00000029179	Zcchc4	zinc finger, CCHC domain containing 4	0.780946	0.0197234	0.0342674	0.993003
ENSMUSG00000035165	Kcne3	potassium voltage-gated channel, Isk-related subfamily, gene 3	1.14918	0.179901	0.0371109	0.476704
ENSMUSG00000035011	Zbtb7a	zinc finger and BTB domain containing 7a	0.921918	0.0242682	0.0486943	16.3371
ENSMUSG00000024457	Trim26	tripartite motif-containing 26	1.04734	0.00181919	0.0237754	24.8918
ENSMUSG00000030111	A2m	alpha-2-macroglobulin	6.61883	0.0253249	0.0199729	0.0919709
ENSMUSG00000051790	Nlgn2	neuroligin 2	2.80499	0.00174997	0.010657	0.568952
ENSMUSG00000003134	Tbc1d8	TBC1 domain family, member 8	0.480918	0.146809	0.0275649	4.23161
ENSMUSG00000060183	Cxcl11	chemokine (C-X-C motif) ligand 11	3.42377	0.000641672	0.0300597	2.10973
ENSMUSG00000032224	Fam81a	family with sequence similarity 81, member A	-1.06375	0.00731739	0.0228752	4.90793
ENSMUSG00000030032	Wdr54	WD repeat domain 54	0.682355	0.137216	0.041235	3.23886
ENSMUSG00000025747	Tyms	thymidylate synthase	-1.51061	0.000960633	0.0385821	5.94161
ENSMUSG00000085385	Snhg17	small nucleolar RNA host gene 17	2.12723	0.00414241	0.0320821	2.58099
ENSMUSG00000074213	Gm10642	predicted gene 10642	-0.593626	0.0140325	0.0498216	3.73686
ENSMUSG00000032207	Lipc	lipase, hepatic	-1.43198	0.00565384	0.0342674	291.896
ENSMUSG00000041235	Chd7	chromodomain helicase DNA binding protein 7	1.27133	0.00468959	0.0317687	3.25628
ENSMUSG00000106734	Gm20559	predicted gene, 20559	4.64593	0.006416	0.0360607	2.35772
ENSMUSG00000047735	Samd9l	sterile alpha motif domain containing 9-like	3.27638	0.00038775	0.0402826	8.99062
ENSMUSG00000010651	Acaa1b	acetyl-Coenzyme A acyltransferase 1B	-1.54705	0.000112551	0.0104879	517.562
ENSMUSG00000040296	Ddx58	DEAD/H box helicase 58	2.23696	0.0041238	0.0285023	5.0318
ENSMUSG00000027203	Dut	deoxyuridine triphosphatase	-0.998067	0.00597792	0.0273062	12.3663
ENSMUSG00000032757	Bet1	Bet1 golgi vesicular membrane trafficking protein	-0.484279	0.00362686	0.0240057	20.9201
ENSMUSG00000034748	Sirt6	sirtuin 6	1.55238	0.00225464	0.0201711	1.41916
ENSMUSG00000002588	Pon1	paraoxonase 1	-1.07249	0.00340619	0.0385813	251.412
ENSMUSG00000023764	Sfi1	Sfi1 homolog, spindle assembly associated (yeast)	1.45664	0.0516821	0.0409906	4.57612
ENSMUSG00000026072	Il1r1	interleukin 1 receptor, type I	2.03691	0.0818213	0.010657	6.66176
ENSMUSG00000078956	Gm14221	predicted gene 14221	-1.45807	0.0386291	0.0364998	21.5505
ENSMUSG00000086103	Gm11832	predicted gene 11832	-1.42121	0.00476985	0.0201711	8.18822
ENSMUSG00000037331	Larp1	La ribonucleoprotein domain family, member 1	0.718308	0.0377333	0.0228752	34.9526
ENSMUSG00000032754	Slc8b1	solute carrier family 8 (sodium/lithium/calcium exchanger), member B1	-0.377609	0.193011	0.0413707	6.42248
ENSMUSG00000032528	Vipr1	vasoactive intestinal peptide receptor 1	-1.29023	0.000339594	0.0201711	25.5914
ENSMUSG00000076441	Ass1	argininosuccinate synthetase 1	-3.15017	0.00132281	0.0385813	2493.81
ENSMUSG00000048779	P2ry6	pyrimidinergic receptor P2Y, G-protein coupled, 6	0.395493	0.536951	0.0484341	1.29849
ENSMUSG00000028457	Atp8b5	ATPase, class I, type 8B, member 5	0.669077	0.0509401	0.0208156	0.617201
ENSMUSG00000039323	Igfbp2	insulin-like growth factor binding protein 2	-1.24654	0.0116065	0.036842	317.51
ENSMUSG00000020888	Dvl2	dishevelled segment polarity protein 2	-1.47099	0.000327519	0.0496268	100.359
ENSMUSG00000001166	Oas1c	2'-5' oligoadenylate synthetase 1C	2.4844	0.00227648	0.0156384	0.549849
ENSMUSG00000029605	Oas1b	2'-5' oligoadenylate synthetase 1B	3.73613	0.0011428	0.0275261	0.968708
ENSMUSG00000029162	Khk	ketohexokinase	-1.50748	0.00273848	0.0387833	496.21
ENSMUSG00000033898	Cfhr2	complement factor H-related 2	-1.69984	0.000436884	0.0248691	240.095
ENSMUSG00000030577	Cd22	CD22 antigen	1.12466	0.0134178	0.011574	0.740266
ENSMUSG00000020717	Pecam1	platelet/endothelial cell adhesion molecule 1	0.473497	0.227752	0.0201711	2.8313
ENSMUSG00000026180	Cxcr2	chemokine (C-X-C motif) receptor 2	3.98099	0.0405262	0.013307	0.321636
ENSMUSG00000025239	Limd1	LIM domains containing 1	0.614932	0.0868176	0.0323858	6.88657
ENSMUSG00000042726	Trafd1	TRAF type zinc finger domain containing 1	1.77639	2.41667e-05	0.0171094	15.1105
ENSMUSG00000040528	Milr1	mast cell immunoglobulin like receptor 1	0.864426	0.195875	0.0311559	1.34641
ENSMUSG00000058239	Usf2	upstream transcription factor 2	-0.677415	0.0255174	0.0348832	68.8327
ENSMUSG00000093803	Ppp2r3d	protein phosphatase 2 (formerly 2A), regulatory subunit B'', delta	0.535819	0.0249403	0.0321283	7.20326
ENSMUSG00000030935	Acsm3	acyl-CoA synthetase medium-chain family member 3	-1.82339	0.00124796	0.0421727	41.7094
ENSMUSG00000025894	Aasdhppt	aminoadipate-semialdehyde dehydrogenase-phosphopantetheinyl transferase	-1.31682	0.00403889	0.0308475	10.9635
ENSMUSG00000033538	Casp4	caspase 4, apoptosis-related cysteine peptidase	3.01336	0.0400722	0.0201711	1.34516
ENSMUSG00000030929	Eri2	exoribonuclease 2	-1.32814	5.71337e-05	0.010657	20.3581
ENSMUSG00000037860	Aim2	absent in melanoma 2	0.790372	0.00319567	0.0460811	1.97325
ENSMUSG00000073491	Ifi213	interferon activated gene 213	4.01072	9.71326e-06	0.0206364	1.78583
ENSMUSG00000090222	Ifi203-ps	interferon activated gene 203, pseudogene	2.92649	0.00228007	0.0201711	1.32576
ENSMUSG00000090272	Mndal	myeloid nuclear differentiation antigen like	2.75575	0.00238414	0.0165679	33.2063
ENSMUSG00000003585	Sec14l2	SEC14-like lipid binding 2	-0.593978	0.00623707	0.0331269	385.713
ENSMUSG00000027009	Itga4	integrin alpha 4	2.70284	0.0647878	0.0285023	1.49126
ENSMUSG00000030909	Anks4b	ankyrin repeat and sterile alpha motif domain containing 4B	-0.21786	0.42712	0.0349779	150.732
ENSMUSG00000043059	Zfp513	zinc finger protein 513	1.57021	0.00684096	0.0201711	10.9313
ENSMUSG00000078485	Plekhn1	pleckstrin homology domain containing, family N member 1	1.90834	0.0471026	0.0320821	0.295134
ENSMUSG00000026385	Dbi	diazepam binding inhibitor	-0.913764	0.0451672	0.04254	2550.8
ENSMUSG00000039873	Neurl2	neuralized E3 ubiquitin protein ligase 2	-0.437251	0.0455472	0.0257043	4.01564
ENSMUSG00000040829	Zmynd15	zinc finger, MYND-type containing 15	1.23275	0.00974848	0.0486943	1.83635
ENSMUSG00000034285	Nipsnap1	nipsnap homolog 1	-1.37259	0.00054689	0.0324468	111.125
ENSMUSG00000032725	Folr2	folate receptor 2 (fetal)	-1.24107	0.00407818	0.0275577	14.5238
ENSMUSG00000005089	Slc1a2	solute carrier family 1 (glial high affinity glutamate transporter), member 2	-0.243483	0.237095	0.0237754	11.5815
ENSMUSG00000026637	Traf5	TNF receptor-associated factor 5	1.14764	0.0253988	0.0208156	3.17176
ENSMUSG00000004952	Rasa4	RAS p21 protein activator 4	2.47544	0.0252861	0.0201711	0.507248
ENSMUSG00000087338	Scpep1os	serine carboxypeptidase 1, opposite strand	-2.4643	0.00141624	0.043552	6.65226
ENSMUSG00000034951	Cog7	component of oligomeric golgi complex 7	-1.0174	0.0227966	0.0201711	36.8355
ENSMUSG00000099481	Xndc1	Xrcc1 N-terminal domain containing 1	1.12933	0.00126322	0.010657	4.37344
ENSMUSG00000070425	Xntrpc	Xndc1-transient receptor potential cation channel, subfamily C, member 2 readthrough	1.21803	0.00159805	0.0240057	1.64796
ENSMUSG00000100254	Trpc2	transient receptor potential cation channel, subfamily C, member 2	1.27368	0.00112558	0.010657	3.11733
ENSMUSG00000060600	Eno3	enolase 3, beta muscle	0.920174	0.0326861	0.0317687	7.29465
ENSMUSG00000027398	Il1b	interleukin 1 beta	2.40827	0.229358	0.0285023	2.11961
ENSMUSG00000027187	Cat	catalase	-2.10705	0.00106248	0.0373368	2573.94
ENSMUSG00000036639	Nudt1	nudix (nucleoside diphosphate linked moiety X)-type motif 1	-2.26744	4.48433e-05	0.0342674	48.2513
ENSMUSG00000025479	Cyp2e1	cytochrome P450, family 2, subfamily e, polypeptide 1	-2.29641	0.00199082	0.0464416	1970.18
ENSMUSG00000061898	Rbak	RB-associated KRAB zinc finger	1.29616	0.0188628	0.0323541	1.43709
ENSMUSG00000047798	Cd300lf	CD300 molecule like family member F	2.70516	4.65036e-06	0.0265562	1.86669
ENSMUSG00000018459	Slc13a3	solute carrier family 13 (sodium-dependent dicarboxylate transporter), member 3	2.41833	0.0253113	0.0245039	11.0525
ENSMUSG00000039671	Zmynd8	zinc finger, MYND-type containing 8	0.837022	0.0268969	0.0285023	7.27545
ENSMUSG00000020863	Luc7l3	LUC7-like 3 (S. cerevisiae)	1.06731	0.0272088	0.0244823	164.076
ENSMUSG00000020807	4933427D14Rik	RIKEN cDNA 4933427D14 gene	0.889426	0.0183699	0.0413707	1.22085
ENSMUSG00000067365	Tmem128	transmembrane protein 128	0.0436854	0.916347	0.0404133	1.99953
ENSMUSG00000027322	Siglec1	sialic acid binding Ig-like lectin 1, sialoadhesin	1.37009	0.00544962	0.0396355	0.830108
ENSMUSG00000017929	B4galt5	UDP-Gal:betaGlcNAc beta 1,4-galactosyltransferase, polypeptide 5	0.795239	0.00552876	0.0236962	5.75724
ENSMUSG00000027166	Dnajc24	DnaJ heat shock protein family (Hsp40) member C24	-1.13517	0.000783376	0.0265562	10.4419
ENSMUSG00000015083	C8g	complement component 8, gamma polypeptide	-1.21218	0.000879088	0.010657	280.548
ENSMUSG00000109881	Gm45507	predicted gene 45507	-1.85743	0.00107852	0.0415341	71.5547
ENSMUSG00000030382	Slc27a5	solute carrier family 27 (fatty acid transporter), member 5	-1.50083	0.00127686	0.0228752	235.36
ENSMUSG00000057522	Spop	speckle-type BTB/POZ protein	-0.817544	0.0226462	0.023311	109.829
ENSMUSG00000027080	Med19	mediator complex subunit 19	0.421681	0.420832	0.0244823	20.0089
ENSMUSG00000034059	Ypel4	yippee like 4	2.90052	0.000312853	0.0379117	0.590935
ENSMUSG00000006057	Atp5g1	ATP synthase, H+ transporting, mitochondrial F0 complex, subunit C1 (subunit 9)	-0.900019	0.0102879	0.0464416	44.4854
ENSMUSG00000027133	Nop10	NOP10 ribonucleoprotein	-2.09378	9.76396e-05	0.0335979	51.7095
ENSMUSG00000070495	Ctcfl	CCCTC-binding factor (zinc finger protein)-like	1.00888	0.181315	0.0387833	0.523233
ENSMUSG00000087382	Ctcflos	CCCTC-binding factor (zinc finger protein)-like, opposite strand	2.89367	0.0279861	0.0209967	0.728755
ENSMUSG00000027514	Zbp1	Z-DNA binding protein 1	4.68837	0.0031259	0.0348045	12.4292
ENSMUSG00000046814	Gchfr	GTP cyclohydrolase I feedback regulator	-2.01274	0.00199404	0.010657	102.804

## Sheet: DE genes for Y414A_24 hpi
ENSMUSG Number	Gene name	Gene description	log2FoldChange	pval	padj	baseline
ENSMUSG00000063628	Gm7665	predicted pseudogene 7665	2.91009	0.0298563	0.00821576	0.475598
ENSMUSG00000092006	Gm17139	predicted gene 17139	1.41905	0.117054	0.0218645	8.95301
ENSMUSG00000042350	Arel1	apoptosis resistant E3 ubiquitin protein ligase 1	0.945014	0.102907	0.0241897	4.64599
ENSMUSG00000085977	Gm5970	predicted gene 5970	4.17862	0.00583012	0.00805479	7.72212
ENSMUSG00000068606	Gm4841	predicted gene 4841	4.75253	0.120819	0.00135113	4.54385
ENSMUSG00000090942	F830016B08Rik	RIKEN cDNA F830016B08 gene	2.4647	0.000741552	0.0219442	9.62109
ENSMUSG00000063388	BC023105	cDNA sequence BC023105	6.86066	0.0171751	0.00401162	13.2629
ENSMUSG00000022790	Igsf11	immunoglobulin superfamily, member 11	-0.0631915	0.905563	0.0138509	17.3926
ENSMUSG00000024610	Cd74	CD74 antigen (invariant polypeptide of major histocompatibility complex, class II antigen-associated)	0.849928	0.332392	0.0349302	73.4624
ENSMUSG00000021365	Nedd9	neural precursor cell expressed, developmentally down-regulated gene 9	0.61074	0.34138	0.0329881	1.29926
ENSMUSG00000025076	Casp7	caspase 7	0.203614	0.607692	0.0341686	14.4859
ENSMUSG00000024613	Tcof1	treacle ribosome biogenesis factor 1	1.33887	0.0975793	0.0344625	11.5916
ENSMUSG00000028037	Ifi44	interferon-induced protein 44	4.68709	0.0336391	0.00092563	6.10346
ENSMUSG00000002307	Daxx	Fas death domain-associated protein	2.50275	0.0359738	0.0467045	10.3494
ENSMUSG00000037085	Trmt12	tRNA methyltransferase 12	-0.300779	0.352573	0.0496403	1.74481
ENSMUSG00000078546	Zfp995	zinc finger protein 995	1.34702	0.0167947	0.0272925	1.09955
ENSMUSG00000017057	Il13ra1	interleukin 13 receptor, alpha 1	-0.404904	0.366201	0.0167888	5.76453
ENSMUSG00000024308	Tapbp	TAP binding protein	0.974045	0.204213	0.0155763	53.3654
ENSMUSG00000021952	Xpo4	exportin 4	0.386817	0.374928	0.0181818	0.595554
ENSMUSG00000022489	Pde1b	phosphodiesterase 1B, Ca2+-calmodulin dependent	1.78535	0.0013781	0.0468892	1.79901
ENSMUSG00000022148	Fyb	FYN binding protein	0.77831	0.0377071	0.0263198	6.32739
ENSMUSG00000044703	Phf11a	PHD finger protein 11A	3.57831	0.133317	0.0309058	0.518874
ENSMUSG00000091649	Phf11b	PHD finger protein 11B	2.80422	0.0386828	0.0264645	3.54415
ENSMUSG00000051682	Treml4	triggering receptor expressed on myeloid cells-like 4	0.457142	0.438637	0.021036	6.84211
ENSMUSG00000068245	Phf11d	PHD finger protein 11D	3.19423	0.00492462	0.00302412	2.57536
ENSMUSG00000076483	Trbj1-1	T cell receptor beta joining 1-1	10	0.373901	0.0146531	0
ENSMUSG00000032501	Trib1	tribbles pseudokinase 1	0.968821	0.238981	0.0455553	5.55421
ENSMUSG00000098557	Kctd12	potassium channel tetramerisation domain containing 12	-0.704678	0.0933662	0.0183177	0.627486
ENSMUSG00000022126	Acod1	aconitate decarboxylase 1	6.89426	0.122033	0.023491	0.142655
ENSMUSG00000031897	Psmb10	proteasome (prosome, macropain) subunit, beta type 10	1.36828	0.0776263	0.00907455	37.9144
ENSMUSG00000078495	Zfp984	zinc finger protein 984	0.675518	0.219896	0.033491	0.725418
ENSMUSG00000076493	Trbj2-2	T cell receptor beta joining 2-2	10	0.373901	0.0425719	0.355047
ENSMUSG00000031639	Tlr3	toll-like receptor 3	2.7059	0.00025905	0.010136	1.29374
ENSMUSG00000024378	Stard4	StAR-related lipid transfer (START) domain containing 4	-1.24456	0.00106797	0.0389603	21.4991
ENSMUSG00000022773	Ypel1	yippee like 1	0.504255	0.148962	0.0496403	1.04775
ENSMUSG00000078945	Naip2	NLR family, apoptosis inhibitory protein 2	0.769964	0.298824	0.0465519	0.90704
ENSMUSG00000031906	Smpd3	sphingomyelin phosphodiesterase 3, neutral	1.81674	0.0824556	0.0481843	1.6928
ENSMUSG00000021338	Carmil1	capping protein regulator and myosin 1 linker 1	0.347594	0.109564	0.0138455	9.09887
ENSMUSG00000053286	Trmt1l	tRNA methyltransferase 1 like	1.21161	0.00757041	0.0256909	5.69884
ENSMUSG00000005873	Reep5	receptor accessory protein 5	0.996899	0.130205	0.0121018	14.675
ENSMUSG00000103928	Gm37893	predicted gene, 37893	1.71861	0.0338375	0.0198316	2.46694
ENSMUSG00000097006	9530082P21Rik	RIKEN cDNA 9530082P21 gene	2.1009	0.00024849	0.0074624	2.4925
ENSMUSG00000040097	Flywch1	FLYWCH-type zinc finger 1	1.38361	0.0352499	0.0200036	24.6068
ENSMUSG00000064120	Mocs1	molybdenum cofactor synthesis 1	0.187993	0.388958	0.0374538	266.316
ENSMUSG00000102211	Gm37490	predicted gene, 37490	1.81566	0.0440103	0.0240837	1.36695
ENSMUSG00000065331	Gm24927	predicted gene, 24927	3.17036	0.0375361	0.0345866	2.69364
ENSMUSG00000022651	Retnlg	resistin like gamma	3.48463	0.219525	0.0334499	0.534319
ENSMUSG00000020290	Xpo1	exportin 1	0.513586	0.209332	0.0480377	6.47105
ENSMUSG00000031708	Tecr	trans-2,3-enoyl-CoA reductase	-1.53627	0.00151378	0.0348233	167.724
ENSMUSG00000038910	Plcl2	phospholipase C-like 2	0.97206	0.0492588	0.0313816	14.2
ENSMUSG00000021636	Marveld2	MARVEL (membrane-associating) domain containing 2	0.529372	0.0143646	0.00920585	5.04109
ENSMUSG00000000753	Serpinf1	serine (or cysteine) peptidase inhibitor, clade F, member 1	-1.65641	0.00064855	0.00453096	363.67
ENSMUSG00000109975	Gm19196	predicted gene, 19196	-0.253934	0.609989	0.0461565	5.51322
ENSMUSG00000026048	Ercc5	excision repair cross-complementing rodent repair deficiency, complementation group 5	0.581392	0.0366593	0.0499588	10.4223
ENSMUSG00000020455	Trim11	tripartite motif-containing 11	1.4653	0.000283257	0.0308631	11.5515
ENSMUSG00000087190	D430001F17Rik	RIKEN cDNA D430001F17 gene	-2.88359	0.000461249	0.0353651	21.8504
ENSMUSG00000045795	Whamm	WAS protein homolog associated with actin, golgi membranes and microtubules	1.05611	0.00136651	0.0183177	64.6227
ENSMUSG00000060441	Trim5	tripartite motif-containing 5	2.83833	0.0930197	0.0323037	3.57683
ENSMUSG00000088658	Gm24846	predicted gene, 24846	2.9142	0.0964386	0.0405465	52.3375
ENSMUSG00000021038	Vipas39	VPS33B interacting protein, apical-basolateral polarity regulator, spe-39 homolog	0.492888	0.0520763	0.0422918	5.72455
ENSMUSG00000087175	Gm15133	predicted gene 15133	3.38736	0.0060731	0.00612501	0.164272
ENSMUSG00000105135	Gm43667	predicted gene 43667	-1.86957	0.000367411	0.0352782	5.12748
ENSMUSG00000045776	Lrtm1	leucine-rich repeats and transmembrane domains 1	0.164288	0.736989	0.0496713	3.36722
ENSMUSG00000102153	Gm37474	predicted gene, 37474	1.71259	0.0372728	0.0146863	2.48659
ENSMUSG00000054422	Fabp1	fatty acid binding protein 1, liver	-1.63867	0.000678682	0.0138178	89183.4
ENSMUSG00000057143	Trim12c	tripartite motif-containing 12C	3.15466	0.06668	0.00387156	6.60777
ENSMUSG00000016495	Plgrkt	plasminogen receptor, C-terminal lysine transmembrane protein	2.29714	0.000634284	0.0384476	4.84431
[truncated: 654 more rows]
