# Supplementary material for: N7-Methylation of the Coronavirus RNA Cap Is Required for Maximal Virulence by Preventing Innate Immune Recognition
Source: mBio. 2022 Jan 25;13(1):e03662-21. doi: 10.1128/mbio.03662-21 (PMC8787479; doi:10.1128/mbio.03662-21)
Supplement: TABLE S2 [file mbio.03662-21-st002.xlsx]

## Sheet: Top 20 GO for total DE genes
Term	Description	LogP	Log(q-value)	Count	Genes	Category
GO:0009615	response to virus	-33.5183	-29.1541	109	11810,12051,12261,12524,12914,14190,14468,15519,15944,15945,15951,15957,15958,15959,15979,16145,16168,16172,16176,16362,16365,16819,17329,17454,17472,17857,17858,17874,18033,18646,18673,18828,18854,19043,19094,19106,19264,20737,20846,20847,21822,21926,21939,22038,22040,22320,23960,23961,23962,52668,53859,54123,54445,56045,56417,56480,56489,56532,57444,58185,58203,64685,66141,66824,67775,69550,715…	GO Biological Processes
GO:0031347	regulation of defense response	-32.7821	-28.7189	159	11539,11606,11625,11816,11847,12029,12053,12261,12362,12363,12505,12562,12606,12702,12703,12774,13024,13051,13202,14127,14129,14190,14191,14375,14792,14825,14991,15458,15519,15930,15937,15944,15950,15951,16016,16145,16149,16153,16168,16172,16176,16177,16362,16365,16423,16783,16803,16952,16963,17394,17472,17855,17874,17916,17969,18033,18035,18787,18828,18854,19014,19043,19419,20128,20201,20202,203…
GO:0035456	response to interferon-beta	-29.8278	-26.2418	45	14468,14469,15944,15950,15951,15953,15957,15959,16145,16362,16365,18828,20846,21822,22038,22040,23960,54396,55932,56489,60440,66141,69550,71701,80876,100702,114643,213002,225594,226691,226695,236312,240327,240328,246730,327959,381308,383619,432555,620913,623121,100033459,100039796,100040462,102639543
GO:0001817	regulation of cytokine production	-22.6805	-19.3163	165	11606,11607,11815,11847,11911,12029,12051,12053,12165,12261,12334,12362,12363,12475,12654,12703,12774,12914,13051,13198,13388,14127,14191,14251,14254,14456,14465,14728,14991,15519,15900,15930,15951,15979,16149,16153,16168,16172,16175,16176,16177,16362,16365,16410,16423,16453,16456,16800,16803,16952,16963,16994,17087,17394,17472,17874,18033,18673,18787,18854,18950,19043,19073,19094,19106,19204,192…
GO:0034341	response to interferon-gamma	-21.1339	-17.8206	56	12332,12362,12703,14468,14469,15018,15458,15900,15944,16145,16149,16362,16365,16423,16963,17472,19014,19261,20293,20296,20302,20303,20306,20684,20821,20846,21822,21939,22320,22352,24088,24108,53330,54396,54483,55932,55943,56221,64685,66141,69550,70789,74732,76074,80285,80876,100702,213002,226421,229898,229900,236573,434341,547253,626578,634650
GO:0032787	monocarboxylic acid metabolic process	-21.1057	-17.8206	143	11370,11409,11522,11529,11606,12623,12686,12780,13089,13095,13096,13097,13099,13101,13105,13106,13107,13109,13124,13167,13806,13808,13897,14080,14104,14635,14857,14858,14860,14862,14863,14864,14865,14867,15108,15450,15930,15937,16149,16176,16367,16548,16952,16969,17117,17436,18604,18627,18640,18642,18754,19659,19733,20216,21391,21937,22040,22236,22361,26358,26365,26459,26464,26874,26897,27273,309…
GO:0006954	inflammatory response	-19.3304	-16.1703	152	11539,11606,11607,11625,11815,11816,12029,12053,12156,12362,12363,12368,12475,12505,12562,12606,12654,12702,12765,12774,12977,13024,13051,13058,13202,13710,14127,14129,14289,14728,14792,14825,15162,15184,15439,15894,15930,15937,15945,16016,16153,16172,16175,16176,16177,16181,16365,16409,16410,16414,16423,16427,16621,16797,16803,16952,16963,17079,17084,17087,17329,17394,17855,17874,17948,17969,179…
GO:0044282	small molecule catabolic process	-17.5512	-14.5092	87	11370,11409,11522,11529,11816,11847,12408,13167,13806,14080,14635,14718,15108,15109,15186,15233,15445,15930,16329,16367,16548,17766,18105,18416,18640,18642,18950,18979,19125,19193,19703,20425,22262,22271,22436,26384,26874,26912,30956,52538,52665,56050,56362,56421,56695,57357,64385,66253,66514,66885,66887,66948,66968,67375,67528,68133,69219,70025,70789,71562,71755,71776,74114,74147,76971,78038,100…
GO:0019221	cytokine-mediated signaling pathway	-17.3604	-14.3386	97	12362,12606,12703,12765,12977,12982,12986,13051,14127,14456,14600,14825,15458,15944,15945,15979,16145,16149,16154,16164,16168,16169,16172,16175,16176,16177,16181,16186,16188,16362,16453,16668,16880,16963,17329,17874,18035,18414,18733,19014,19264,20293,20296,20302,20303,20306,20310,20315,20375,20846,20847,21832,21926,21937,22029,22030,22033,22040,23849,23960,23962,26365,26417,52668,54123,55985,560…
GO:0006805	xenobiotic metabolic process	-15.0256	-12.1799	42	12780,13089,13095,13096,13097,13099,13101,13105,13106,13107,13109,14857,14858,14859,14860,14862,14863,14864,14865,14866,14867,14871,14873,22236,56362,68312,71773,72082,76971,94284,107141,226105,233005,235674,394430,394432,394435,404195,433247,434264,613123,100043108
GO:0002697	regulation of immune effector process	-14.8194	-12.0166	96	12053,12261,12274,12483,12524,13051,14127,14129,14159,14190,14191,14728,14825,14991,15015,15018,15024,15039,15040,15042,15064,15458,15481,16016,16149,16153,16176,16177,16362,16409,16414,16423,16453,16783,16803,16854,16952,16963,17969,18673,18950,19204,19264,19354,19419,19662,20296,20375,20737,21354,21355,21687,21926,21929,21938,21939,22030,22040,22320,22324,24088,26365,27007,27362,56532,57757,581…
GO:0050900	leukocyte migration	-14.3359	-11.5949	87	11539,11815,12261,12317,12642,12721,12765,12977,12986,13051,14127,14254,14456,14825,15894,15945,16149,16172,16175,16176,16177,16401,16408,16409,16414,16421,16423,16456,16803,16854,16952,16963,17329,17387,17874,18438,18613,18787,18810,19152,19204,19261,19354,20201,20202,20209,20293,20296,20302,20303,20306,20310,20315,20343,20345,20375,20737,21926,21936,22324,24088,26417,27226,28240,50930,55985,560…
GO:0055086	nucleobase-containing small molecule metabolic process	-13.0328	-10.3407	105	11565,11949,11951,11958,12495,13806,13808,14104,14635,14711,14913,15930,15937,16548,16969,17705,17709,17766,17855,17969,17970,18604,18618,18640,18642,18950,19193,20216,20425,22040,22169,22171,22262,22271,22436,23959,23962,26384,26897,27273,50721,52538,55936,55951,56045,56312,56360,56362,56421,56451,56520,60525,64697,64705,66043,66174,66401,66422,66885,67054,67375,67528,67725,67942,68106,68197,686…
GO:0002221	pattern recognition receptor signaling pathway	-13.0213	-10.3383	51	12261,12475,12524,14251,15944,16145,16362,16365,16803,17079,17087,17874,18035,18673,18754,20128,21897,21929,21939,23960,24088,54123,54445,56619,58185,64685,65221,69368,70110,71481,71586,71956,73914,78781,80861,81702,107607,114643,142980,192656,211550,224840,226421,230073,231130,231655,233079,234311,246727,246730,246746
GO:0007249	I-kappaB kinase/NF-kappaB signaling	-12.5117	-9.87984	60	12000,12051,12362,13051,14728,16149,16175,16176,16362,17000,17474,17874,18035,18754,19043,19261,19698,20128,20196,20821,20846,21926,21929,21939,22029,22030,22033,22035,23873,24088,24108,53859,56532,66824,68576,71481,74734,76681,77006,78781,81702,94094,107607,107869,108723,142980,192656,209387,211550,212937,217069,217203,230738,231130,240354,244183,268749,319236,434219,667823
GO:0002237	response to molecule of bacterial origin	-11.575	-9.01696	86	11535,11757,12362,12457,12475,12524,13051,13202,14469,14728,14825,14991,15900,15930,15944,15945,16145,16153,16175,16176,16365,16410,16803,17079,17084,17087,17329,17874,17970,18033,18035,18754,18787,18828,19106,19204,19261,20128,20201,20202,20293,20296,20310,20375,20568,20846,21355,21897,21926,21929,21938,22038,22169,22352,24088,26417,27007,54644,55985,56066,56615,56722,60533,63953,66824,73914,766…
GO:0005740	mitochondrial envelope	-14.8524	-12.0323	134	11370,11409,11740,11898,11949,11951,11958,12018,12045,12047,12315,12334,12359,12850,12858,12865,12866,13106,13358,14148,14191,14356,14827,15108,15494,15496,15497,16854,16952,17161,17210,17448,17705,17709,17718,17827,17992,17993,17995,18082,18174,18416,18618,18673,18810,19125,19246,20463,21855,22117,22171,22238,22273,22335,26912,26926,27273,27377,30055,30057,30058,52538,52637,52668,52892,53375,536…	GO Cellular Components
ko05204	Chemical carcinogenesis	-21.0237	-17.7734	45	11522,11529,12408,13089,13095,13096,13097,13099,13106,14857,14858,14859,14860,14862,14863,14864,14865,14866,14867,14871,14873,15483,22236,22238,56388,56615,66447,67689,68312,71773,72082,72094,76263,94284,103140,107141,226105,229905,231396,337924,394430,394432,394435,404195,433247	KEGG Pathway
ko04621	NOD-like receptor signaling pathway	-15.8282	-12.9264	55	11796,11797,12362,12363,13058,14468,14469,14825,15519,15951,16176,16391,16476,17874,17948,18033,18035,18753,19094,19200,20293,20296,20310,20846,20847,21926,21929,22030,22033,22166,22335,22368,23960,23961,26417,28240,54123,54483,55932,56338,56480,56489,56532,57436,66824,69146,107607,192656,229898,229900,246727,246728,246730,268749,383619
mmu04668	TNF signaling pathway	-12.9245	-10.2592	39	11796,11797,11911,12051,12369,12702,12977,14104,14825,15894,15945,15953,16168,16176,16476,16477,16880,17387,18033,18035,18707,19094,20293,20296,20310,21926,21929,21937,21938,22029,22030,22033,26410,26417,26427,53859,56532,74568,432555

## Sheet: Top 20 GO for rMHV DEG_16 hpi
Term	Description	LogP	Log(q-value)	Count	Genes	Category
GO:0046395	carboxylic acid catabolic process	-14.702	-11.2409	39	11370,11409,14080,14718,15108,15109,15186,15233,15445,18979,19703,20425,26874,30956,52538,52665,64385,66514,66885,66887,66948,66968,67375,68133,69219,70025,70789,71562,74147,78038,107747,110391,110842,214579,216456,234564,234724,235674,433256	GO Biological Processes
GO:0032787	monocarboxylic acid metabolic process	-13.4266	-10.2665	70	11370,11409,11522,12623,12686,13089,13097,13101,13106,13109,14080,14857,14858,14860,14862,14863,14864,14867,15108,16548,17117,18642,20216,26358,26459,26874,30963,50721,52538,52665,52892,53322,54326,55951,64385,66885,66887,66968,67103,67856,68312,68631,70025,70316,70789,72082,74147,83702,103142,104112,106529,109672,110842,111175,116939,170459,212032,214579,226105,234309,234564,234673,235339,235674…
GO:0001676	long-chain fatty acid metabolic process	-8.64455	-6.02068	23	13089,13097,13101,13106,13109,14857,14858,14860,14862,14863,14864,14867,26459,52892,64385,68312,70025,72082,116939,226105,433247,433256,100043108
GO:0048525	negative regulation of viral process	-7.4045	-4.9095	19	12914,17195,18854,20684,20821,21926,22670,23825,23961,56417,94091,107373,114643,209387,226691,231655,246728,268373,671535
GO:0043648	dicarboxylic acid metabolic process	-7.34341	-4.85424	17	11898,14630,14718,17448,17449,20425,56451,67375,70789,71238,104112,107747,107766,214579,216456,229905,234724
GO:0034341	response to interferon-gamma	-6.77879	-4.35408	21	12362,14468,16145,16362,17472,20684,20821,21822,22320,53330,54396,55943,70789,76074,100702,229900,236573,434341,547253,626578,634650
GO:0009615	response to virus	-6.76359	-4.34384	34	12261,12914,14468,15979,16145,16362,16819,17472,18673,18854,19264,20847,21822,21926,22320,23961,56417,56489,58203,71956,72536,73914,80861,94091,94094,114643,142980,217845,226691,230073,231655,234311,246728,246779
GO:0035458	cellular response to interferon-beta	-6.71417	-4.29932	13	14468,16145,16362,21822,54396,100702,114643,226691,240328,620913,623121,100033459,100040462
GO:0002831	regulation of response to biotic stimulus	-6.47564	-4.0752	35	11816,12261,14191,14375,16145,16362,16783,17472,18854,20821,20847,26417,56417,56489,58203,60533,71956,73914,80861,94175,107607,114643,209387,226691,230073,231655,231712,234311,246779,278180,317757,434341,547253,100033459,100040462
GO:0033986	response to methanol	-5.58985	-3.26701	4	20701,20702,20703,20704
GO:0098798	mitochondrial protein-containing complex	-21.9932	-17.637	53	11740,11949,12858,15108,17705,17718,17992,17993,18100,18673,21855,27398,30055,53375,53600,56451,57312,64659,66075,66108,66152,66218,66414,66419,66445,66448,66576,66925,67003,67130,67264,67942,67994,68117,68197,68512,68611,68735,69527,70316,72900,77721,94065,104130,107733,110842,121022,216767,226646,228033,230075,235339,407785	GO Cellular Components
GO:0005759	mitochondrial matrix	-11.5861	-8.61983	40	11370,11409,11740,12261,14148,15108,17448,17766,18100,18477,20216,22171,27398,52538,56451,57312,64659,66108,66121,66419,66448,67994,68611,68735,69527,70025,70316,71743,74129,76263,77721,78038,94065,107733,110842,121022,216767,216792,234309,235339
GO:0016614	oxidoreductase activity, acting on CH-OH group of donors	-7.48618	-4.97928	24	11522,12408,14630,15108,15483,15494,15496,15497,17448,17449,54150,56043,67103,67880,68631,71755,74147,83702,103142,110198,225791,234309,268756,269951	GO Molecular Functions
GO:0016209	antioxidant activity	-7.42272	-4.92181	17	11757,11816,12359,14080,14857,14858,14860,14873,15439,18477,53381,56615,68312,76263,93684,109815,232223
GO:0051287	NAD binding	-6.82288	-4.39315	14	11522,15108,17449,50721,53415,68631,71724,74147,109754,110391,214579,226646,269951,547253
GO:0050660	flavin adenine dinucleotide binding	-5.95654	-3.59663	15	11370,11409,14261,17161,17769,18105,26926,66885,66948,71724,74129,109754,110842,232223,268756
GO:0016627	oxidoreductase activity, acting on the CH-CH group of donors	-5.8215	-3.47846	13	11370,11409,57357,66885,66925,66948,67103,71755,83702,106529,111175,225791,235674
GO:0019842	vitamin binding	-5.61815	-3.29134	19	11657,14276,14718,15186,19662,20425,21452,22171,52466,69379,70789,72947,74129,76282,107869,110095,112405,229905,234724
ko05204	Chemical carcinogenesis	-11.8379	-8.79588	23	11522,12408,13089,13097,13106,14857,14858,14860,14862,14863,14864,14866,14867,14873,15483,56615,68312,72082,76263,103140,226105,229905,433247	KEGG Pathway
ko01212	Fatty acid metabolism	-6.12268	-3.75408	12	11370,11409,30963,52538,54326,54397,66885,74147,106529,111175,235674,433256

## Sheet: Top 20 GO for rMHV DEG_24 hpi
Term	Description	LogP	Log(q-value)	Count	Genes	Category
GO:0044283	small molecule biosynthetic process	-9.37079	-5.25439	35	11898,12623,12686,13121,14104,14862,15450,15930,16176,17840,17855,18033,20216,20425,26459,26874,54326,66234,67078,67618,67815,68401,68603,71780,74205,104112,106529,109754,170459,192156,233571,234564,235293,246277,268756	GO Biological Processes
GO:0035458	cellular response to interferon-beta	-9.31759	-5.25439	12	15957,16365,21822,55932,60440,114643,225594,240327,383619,620913,623121,100040462
GO:0006694	steroid biosynthetic process	-8.32039	-4.65513	18	12623,13121,14148,15483,15494,15496,17855,18033,26459,66234,67815,68603,106529,109754,170459,192156,234564,235293
GO:0002831	regulation of response to biotic stimulus	-7.90177	-4.44062	25	15064,15519,16168,16176,16365,16963,18854,27007,56045,56417,58203,76681,108655,114643,209387,230073,231712,232345,234311,246779,278180,319236,383619,434341,100040462
GO:0009615	response to virus	-7.23575	-3.91291	23	15519,15957,16168,16176,16365,17857,17858,18033,18854,19106,21822,23961,56045,56417,58203,76681,114643,230073,234311,246779,381319,383619,667373
GO:0046395	carboxylic acid catabolic process	-6.65975	-3.49964	18	13167,14080,15445,15930,16367,18979,19193,20425,26874,26912,52538,64385,66968,74147,107747,234564,235674,246277
GO:0006084	acetyl-CoA metabolic process	-6.56581	-3.47899	8	14104,17855,19193,52538,68603,104112,192156,235339
GO:0019221	cytokine-mediated signaling pathway	-6.55329	-3.47899	25	12765,12982,14600,16168,16169,16176,16177,16186,16188,16453,16880,16963,20315,22033,56045,56066,56417,58203,60440,102774,114643,231130,246746,383619,434341
GO:0042832	defense response to protozoan	-5.22273	-2.46056	7	15900,55932,60440,76074,229900,236573,626578
GO:0048525	negative regulation of viral process	-5.17928	-2.42783	11	18854,19106,20684,22670,23961,56417,76681,114643,209387,319236,671535
GO:0019287	isopentenyl diphosphate biosynthetic process, mevalonate pathway	-5.14402	-2.41325	3	17855,68603,192156
GO:0070672	response to interleukin-15	-5.04251	-2.33138	4	16168,16169,16186,16453
GO:0009177	pyrimidine deoxyribonucleoside monophosphate biosynthetic process	-4.54826	-1.97642	3	20425,22171,110074
GO:0000038	very long-chain fatty acid metabolic process	-4.29372	-1.76834	6	12686,26459,26874,54326,106529,235674
GO:0035634	response to stilbenoid	-4.27622	-1.76324	5	14858,15496,17840,17842,28248
GO:0019842	vitamin binding	-5.57371	-2.76477	13	11657,14104,14276,20425,22171,26912,69379,74129,77697,79235,229905,246277,280662	GO Molecular Functions
GO:0072341	modified amino acid binding	-4.25993	-1.75303	10	11657,14104,14276,14858,14862,22171,56615,74129,231002,246746
ko05204	Chemical carcinogenesis	-4.89739	-2.24073	10	13097,13106,14858,14862,15483,56615,71773,72082,229905,433247	KEGG Pathway
ko05168	Herpes simplex infection	-4.68857	-2.08022	15	12702,15015,15042,15957,16168,16176,16391,18033,18854,19106,20684,22033,23961,230073,667373
ko00980	Metabolism of xenobiotics by cytochrome P450	-4.45421	-1.90952	8	13106,14858,14862,15483,56615,71755,71773,110198

## Sheet: Top 20 GO for Y414A_16 hpi
Term	Description	LogP	Log(q-value)	Count	Genes	Category
GO:0009615	response to virus	-39.3724	-35.0081	98	11810,12051,12524,14190,14468,15519,15944,15945,15951,15957,15958,15959,16145,16172,16176,16362,16365,16819,17329,17454,17472,17857,17858,17874,18033,18646,18673,18828,18854,19043,19106,19264,20846,20847,21822,21926,21939,22038,22040,22320,23960,23961,23962,53859,54123,54445,56045,56417,56480,56489,57444,58185,58203,64685,66824,67775,69550,71586,71956,72536,73914,74568,76681,76933,78781,80285,802…	GO Biological Processes
GO:0031347	regulation of defense response	-38.8244	-34.7612	138	11606,11816,11847,12053,12362,12363,12505,12562,12606,12702,12703,13024,13051,13202,14127,14129,14190,14191,14375,14792,14991,15458,15519,15937,15944,15950,15951,16016,16145,16153,16172,16176,16177,16362,16365,16423,16783,16803,16952,16963,17394,17472,17874,17916,17969,18033,18035,18787,18828,18854,19014,19043,19419,20128,20201,20202,20302,20317,20375,20821,20846,20847,21354,21355,21926,21929,219…
GO:0035456	response to interferon-beta	-29.871	-26.3518	40	14468,14469,15944,15950,15951,15953,15957,15959,16145,16362,16365,18828,20846,21822,22038,22040,23960,54396,55932,56489,60440,69550,71701,80876,100702,114643,213002,226691,226695,236312,246730,327959,381308,432555,620913,623121,100033459,100039796,100040462,102639543
GO:0032787	monocarboxylic acid metabolic process	-25.7499	-22.4271	122	11370,11409,11522,11529,11606,12623,12686,12780,13089,13095,13096,13097,13099,13101,13105,13106,13107,13124,13806,13897,14080,14104,14635,14857,14858,14860,14862,14863,14864,14865,14867,15108,15450,15937,16176,16367,16548,16952,17117,17436,18604,18627,18640,18642,18754,19659,19733,20216,21937,22040,22236,22361,26358,26365,26459,26464,26874,26897,27273,30963,52538,52665,53322,54326,56312,56421,566…
GO:0001817	regulation of cytokine production	-24.6706	-21.4525	134	11606,11607,11815,11847,11911,12051,12053,12165,12334,12362,12363,12475,12654,12703,13051,13198,13388,14127,14191,14251,14456,14465,14728,14991,15519,15900,15951,16153,16172,16176,16177,16362,16365,16423,16453,16456,16800,16803,16952,16963,17087,17394,17472,17874,18033,18673,18787,18854,18950,19043,19073,19106,19204,19261,19264,19419,19698,20128,20196,20209,20296,20302,20303,20583,20846,21687,218…
GO:0006954	inflammatory response	-23.5831	-20.3949	128	11606,11607,11815,11816,12053,12156,12362,12363,12368,12475,12505,12562,12606,12654,12702,12765,12977,13024,13051,13058,13202,13710,14127,14129,14289,14728,14792,15162,15184,15439,15894,15937,15945,16016,16153,16172,16176,16177,16181,16365,16409,16423,16427,16621,16803,16952,16963,17079,17087,17329,17394,17874,17948,17969,18033,18035,18405,18406,18707,18787,19200,19204,19261,19419,19698,20201,202…
GO:0034341	response to interferon-gamma	-22.5893	-19.4568	49	12332,12362,12703,14468,14469,15458,15900,15944,16145,16362,16365,16423,16963,17472,19014,19261,20293,20296,20302,20303,20306,20684,20821,20846,21822,21939,22320,22352,24088,54396,54483,55932,56221,64685,69550,70789,74732,76074,80285,80876,100702,213002,226421,229898,229900,236573,434341,547253,626578
GO:0019221	cytokine-mediated signaling pathway	-19.8087	-16.7667	82	12362,12606,12703,12765,12977,12982,12986,13051,14127,14456,14600,15458,15944,15945,16145,16154,16164,16172,16176,16177,16181,16186,16362,16453,16668,16880,16963,17329,17874,18035,18414,18733,19014,19264,20293,20296,20302,20303,20306,20310,20375,20846,20847,21832,21926,21937,22030,22033,22040,23849,23960,23962,26365,54123,55985,56045,56066,56221,56417,56480,56489,58203,60440,64685,66824,73914,802…
GO:0006805	xenobiotic metabolic process	-19.1222	-16.1729	40	12780,13089,13095,13096,13097,13099,13101,13105,13106,13107,14857,14858,14859,14860,14862,14863,14864,14865,14866,14867,14871,14873,22236,56362,68312,71773,72082,76971,94284,107141,226105,233005,235674,394430,394432,394435,404195,433247,613123,100043108
GO:0044282	small molecule catabolic process	-18.6	-15.6672	72	11370,11409,11522,11529,11816,11847,12408,13806,14080,14635,14718,15108,15109,15186,15233,15445,16329,16367,16548,17766,18105,18416,18640,18642,18950,19125,19193,19703,20425,22262,22271,22436,26384,26874,26912,30956,52538,52665,56362,56421,56695,64385,66514,66887,66968,67528,68133,69219,70025,70789,71562,71755,71776,74114,74147,76971,100705,104158,107747,109801,110391,110460,192166,216456,224794,…
GO:0002221	pattern recognition receptor signaling pathway	-17.4414	-14.5823	48	12475,12524,14251,15944,16145,16362,16365,16803,17079,17087,17874,18035,18673,18754,20128,21897,21929,21939,23960,24088,54123,54445,58185,64685,65221,69368,70110,71481,71586,71956,73914,78781,80861,81702,107607,114643,142980,192656,211550,226421,230073,231130,231655,233079,234311,246727,246730,246746
GO:0002697	regulation of immune effector process	-16.8148	-13.9946	80	12053,12483,12524,13051,14127,14129,14159,14190,14191,14728,14991,15015,15024,15039,15040,15042,15458,15481,16016,16153,16176,16177,16362,16409,16423,16453,16783,16803,16854,16952,16963,17969,18673,18950,19204,19264,19354,19419,19662,20296,20375,21354,21355,21687,21926,21929,21938,21939,22030,22040,22320,22324,24088,26365,27007,57757,58185,63953,65113,69550,72103,73914,74748,80859,80861,81702,936…
GO:0002237	response to molecule of bacterial origin	-13.677	-10.9388	72	11535,12362,12475,12524,13051,13202,14469,14728,14991,15900,15944,15945,16145,16153,16176,16365,16803,17079,17087,17329,17874,18033,18035,18754,18787,18828,19106,19204,19261,20128,20201,20202,20293,20296,20310,20375,20568,20846,21355,21897,21926,21929,21938,22038,22169,22352,24088,27007,54644,55985,56066,56722,60533,63953,66824,73914,76681,100702,109934,110759,192656,209387,211770,214855,216161,2…
GO:0050900	leukocyte migration	-13.1393	-10.4482	67	11815,12317,12642,12721,12765,12977,12986,13051,14127,14456,15894,15945,16172,16176,16177,16401,16408,16409,16423,16456,16803,16854,16952,16963,17329,17387,17874,18787,18810,19152,19204,19261,19354,20201,20202,20209,20293,20296,20302,20303,20306,20310,20343,20345,20375,21926,21936,22324,24088,27226,50930,55985,56066,56221,57266,58218,58994,66824,74734,74748,76763,84094,98365,105855,109934,233079,…
GO:0032606	type I interferon production	-13.0718	-10.3977	32	12475,14251,15519,15900,16362,16365,16391,17472,17874,19043,19261,19698,20846,22040,23960,24088,54123,56480,64685,66824,71586,71956,78781,80861,114643,142980,230073,246727,246728,246730,384309,100038882
GO:0045824	negative regulation of innate immune response	-12.9429	-10.298	28	15951,16365,20821,20847,21354,21355,21929,22040,23960,26365,56045,56417,63953,64685,73914,74748,80861,93694,114643,226691,231712,246727,246730,278180,434341,547253,100038882,102639543
GO:0007249	I-kappaB kinase/NF-kappaB signaling	-12.7948	-10.1884	49	12051,12362,13051,14728,16176,16362,17000,17474,17874,18035,18754,19043,19261,19698,20128,20196,20821,20846,21926,21929,21939,22030,22033,22035,24088,53859,66824,71481,74734,76681,77006,78781,81702,94094,107607,107869,142980,192656,209387,211550,217069,217203,230738,231130,244183,268749,319236,434219,667823
ko05204	Chemical carcinogenesis	-26.6463	-23.1852	44	11522,11529,12408,13089,13095,13096,13097,13099,13106,14857,14858,14859,14860,14862,14863,14864,14865,14866,14867,14871,14873,15483,22236,22238,56388,66447,67689,68312,71773,72082,72094,76263,94284,103140,107141,226105,229905,231396,337924,394430,394432,394435,404195,433247	KEGG Pathway
ko04621	NOD-like receptor signaling pathway	-16.1688	-13.3843	46	11796,11797,12362,12363,13058,14468,14469,15519,15951,16176,16391,16476,17874,17948,18033,18035,18753,19200,20293,20296,20310,20846,20847,21926,21929,22030,22033,23960,23961,54123,54483,55932,56338,56480,56489,57436,66824,69146,107607,192656,229898,229900,246727,246728,246730,268749
mmu04668	TNF signaling pathway	-13.2332	-10.5317	33	11796,11797,11911,12051,12369,12702,12977,14104,15894,15945,15953,16176,16476,16477,16880,17387,18033,18035,18707,20293,20296,20310,21926,21929,21937,21938,22030,22033,26410,26427,53859,74568,432555

## Sheet: Top 20 GO for Y414A_24 hpi
Term	Description	LogP	Log(q-value)	Count	Genes	Category
GO:0002831	regulation of response to biotic stimulus	-33.7	-29.3358	63	14825,14991,15944,15950,15951,16145,16149,16362,16365,16963,17079,17084,17472,17916,18828,18854,19419,20128,20737,20821,20846,20847,21354,21355,21929,22324,27007,54123,56045,56417,58203,60533,64685,66824,70110,71956,78781,80285,80287,80750,80861,93694,107607,114643,209387,211770,224840,226691,229898,231712,232345,234311,236312,319236,381308,383619,434341,547253,667823,100033459,100038882,10004046…	GO Biological Processes
GO:0009615	response to virus	-31.743	-27.8559	59	14468,15944,15945,15951,15957,15958,15959,16145,16172,16362,16365,17454,17472,18828,18854,19094,19106,19264,20737,20846,20847,21822,21926,23961,23962,52668,54123,56045,56417,56532,58203,64685,66141,66824,67775,69550,71586,71956,74568,76933,78781,80285,80287,80861,94091,114643,142980,217069,217845,224840,226691,234311,246728,276950,383619,667370,667373,100038882,102639543
GO:0035456	response to interferon-beta	-30.5035	-26.7413	31	14468,15944,15950,15951,15953,15957,15959,16145,16362,16365,18828,20846,21822,55932,66141,69550,100702,114643,225594,226691,236312,240328,327959,381308,383619,620913,623121,100033459,100039796,100040462,102639543
GO:0034341	response to interferon-gamma	-21.2828	-17.9977	33	12362,14468,15018,15944,16145,16149,16362,16365,16423,16963,17472,19261,20293,20684,20821,20846,21822,22352,24108,55932,64685,66141,69550,74732,76074,80285,100702,229898,229900,236573,434341,547253,626578
GO:0001817	regulation of cytokine production	-18.9082	-15.6901	71	12029,12165,12362,12363,12774,14456,14728,14991,15951,16149,16172,16175,16362,16365,16423,16800,16963,16994,17394,17472,18787,18854,19094,19106,19261,19264,19419,20128,20390,20737,20846,21897,21926,21929,21937,23845,27007,29875,50706,50723,54123,56532,56619,56644,60533,64685,66824,69146,69550,71586,71956,78317,78781,80750,80861,101540,107607,108723,114643,142980,217203,217305,226691,229898,232414…
GO:0050778	positive regulation of immune response	-18.7215	-15.5523	67	12268,12483,14129,14289,14728,14825,14991,15015,15018,15024,15039,15040,15042,15944,15950,15951,16145,16149,16362,16365,16409,16414,16423,16822,16963,18828,19264,19419,20128,21355,21926,22324,23880,27007,50723,54123,58203,60533,64685,66824,70110,71693,80285,80859,101540,108723,110557,209387,224860,226691,229898,230787,232345,236312,240754,246177,268749,319236,381308,383619,434341,545366,625018,66…
GO:0019221	cytokine-mediated signaling pathway	-15.2957	-12.2739	45	12362,12765,12982,12986,14456,14825,15944,15945,16145,16149,16154,16164,16172,16175,16362,16668,16963,19264,20293,20846,20847,21926,21937,22029,23962,52668,54123,56045,56066,56417,58203,64685,66141,66824,78688,80285,84094,114643,231130,246728,246746,383619,434341,547253,100038882
GO:0007249	I-kappaB kinase/NF-kappaB signaling	-15.2474	-12.251	34	12000,12362,14728,16149,16175,16362,17000,19261,20128,20821,20846,21926,21929,22029,22035,24108,56532,66824,74734,78781,107607,108723,142980,209387,211550,212937,217069,217203,231130,244183,268749,319236,434219,667823
GO:0006954	inflammatory response	-15.2351	-12.251	63	11539,12029,12156,12362,12363,12702,12765,12774,13024,13058,14129,14289,14728,14825,15439,15945,16172,16175,16365,16409,16414,16423,16963,17079,17084,17394,17948,18405,18707,18787,19261,19419,20201,20202,20211,20293,20317,20737,21857,21897,21926,21929,21937,27060,54199,56066,56644,58203,64685,66824,67759,67866,68497,69146,70110,80859,109934,142980,216161,229898,230787,231130,383619
GO:0002683	negative regulation of immune system process	-14.7979	-11.8651	48	11539,12483,14728,15951,16149,16362,16365,16423,16658,19264,20293,20390,20555,20737,20821,20847,21354,21355,21926,21929,56045,56417,60533,64685,65963,66058,69550,80861,93694,109934,114643,211770,213233,224860,226691,231712,232345,234199,235587,240754,246746,380732,381308,434341,547253,100038882,100040462,102639543
GO:0002237	response to molecule of bacterial origin	-12.2171	-9.40921	41	12362,12457,14728,14825,14991,15944,15945,16145,16175,16365,17079,17084,17970,18787,18828,19106,19261,20128,20201,20202,20293,20846,21355,21897,21926,21929,22169,22352,27007,56066,60533,66824,100702,109934,209387,211770,216161,231130,319236,626578,667823
GO:0050900	leukocyte migration	-12.184	-9.38798	39	11539,12721,12765,12986,14456,14825,15945,16149,16172,16175,16401,16409,16414,16421,16423,16963,18438,18787,19261,19354,20201,20202,20293,20343,20737,21926,22324,28240,50930,56066,56532,58994,65256,66824,74734,84094,109934,245195,246177
GO:0002764	immune response-regulating signaling pathway	-11.329	-8.57756	45	12483,14289,14728,15944,16145,16362,16365,16423,16822,17079,18703,18828,19264,20128,21897,21929,23880,27007,50723,54123,56619,64685,70110,71586,71956,78781,80859,80861,101540,107607,108723,114643,142980,211550,224840,224860,230787,231130,234311,240754,246177,246746,268749,381308,100040462
GO:0002697	regulation of immune effector process	-11.0321	-8.31128	40	12483,14129,14728,14825,14991,15015,15018,15024,15039,15040,15042,16149,16362,16409,16414,16423,16963,19264,19354,19419,19662,20737,21354,21355,21926,21929,22324,27007,56532,69550,80859,80861,93694,109934,110557,142980,232345,234311,235587,545366
GO:0002274	myeloid leukocyte activation	-9.73879	-7.15024	29	12362,12765,14728,16409,16414,16822,17000,17394,17916,18828,19354,19419,21897,21926,23880,24108,27007,64685,66824,70110,74732,74734,109934,142980,216161,217203,231130,246746,380732
GO:0035455	response to interferon-alpha	-9.56333	-6.99149	11	14456,15951,15957,15958,15959,19106,21822,56417,66141,69550,114643
GO:0007159	leukocyte cell-cell adhesion	-9.55322	-6.98833	35	11898,12721,14728,16149,16175,16362,16401,16409,16414,16421,16423,16963,19261,19264,19354,19419,20201,20202,20343,20390,20555,20737,21926,50723,50930,60533,66824,74734,78317,80859,108101,108723,234199,240754,381484
GO:0032479	regulation of type I interferon production	-7.81887	-5.43585	16	16362,16365,17472,19261,20846,54123,64685,66824,71586,71956,78781,80861,114643,142980,246728,100038882
ko04621	NOD-like receptor signaling pathway	-13.8383	-10.9212	28	12362,12363,13058,14468,14825,15951,17948,19094,20293,20846,20847,21926,21929,22166,22368,23961,28240,54123,55932,56532,66824,69146,107607,229898,229900,246728,268749,383619	KEGG Pathway
ko05168	Herpes simplex infection	-12.7371	-9.89137	30	12702,13163,14991,15015,15018,15024,15039,15040,15042,15957,16149,18854,19106,20293,20684,20846,20847,21354,21355,21926,21937,22029,23961,50930,54123,71586,110557,142980,246728,667373
